# Supplementary material for: Genome-wide Characterization of the JmjC Domain-Containing Histone Demethylase Gene Family Reveals GhJMJ24 and GhJMJ49 Involving in Somatic Embryogenesis Process in Cotton
Source: Front Mol Biosci. 2022 Apr 27;9:888983. doi: 10.3389/fmolb.2022.888983 (PMC9091307; doi:10.3389/fmolb.2022.888983)
Supplement: Supplementary file 1 [file Table1.XLS]

## Sheet: Table S1
Supplementary Table 1. Primers used in real-time quantitative RT-PCR.
Gene	Primer	Primer pairs (5′–3′)
GhJMJ1	Forward	TGTATTGGCTAGTGGGATTCTG
	Reverse	TCACCTTTTCCCGTTTCTGG
GhJMJ2	Forward	GGTTCGGAAGGGAATACTCTG
	Reverse	GTTCTCCCCACTATCTTCCAC
GhJMJ3	Forward	CTCAGAGTACGATGTTCCAGTG
	Reverse	TCCAGGCAGATGTTGAATTAGG
GhJMJ4	Forward	CGAAGGCTGTTAGGATGAGAG
	Reverse	AGTCCTTTTCCATCTTCCGTG
GhJMJ5	Forward	CGCCAAGTCCAGACACTATCA
	Reverse	TATCATTCCACCTTGTCCTA
GhJMJ6	Forward	CCAAGTCTCCGGAATTAGGAAG
	Reverse	CCTTTCATTCTCTTCCCACTCC
GhJMJ7	Forward	AAGTTGAATGTGTACGGGAGG
	Reverse	TTCTTGCTCTTGTTCCTCAGG
GhJMJ8	Forward	GAGAAAATGGCGAACAAGGTG
	Reverse	ACTACCCTCAACATCACAAGC
GhJMJ9	Forward	AAGTTTTGGGAGATCGTGGAG
	Reverse	AACCACTCCCATGAACAGAAG
GhJMJ10	Forward	CACGAAATTCTGCAAAGGTGG
	Reverse	CTTCTCTGTGATCTGTTCCTGG
GhJMJ11	Forward	GGAGATGTCTGAAGTTAGGGC
	Reverse	GCGGCCAATCCTTTAACTTTAG
GhJMJ12	Forward	TCCCAGACTTCTTTCCACAAA
	Reverse	CGACTTCTAAACGAAACTCCC
GhJMJ13	Forward	CTTGGCACGTAGAGGATCATG
	Reverse	ATTGAACTCTCCAGCATAGCC
GhJMJ14	Forward	TTCGAGGTGGAAACGTGTATG
	Reverse	TTTCGTACAGGCATATCAGGG
GhJMJ15	Forward	GAAATAGGCGGTTGCGGTGAT
	Reverse	ACCTTTAGCCCATCGGGTTTG
GhJMJ16	Forward	TCATGCTCTGGTTCTGGTTC
	Reverse	TGGCTCAATGTTCTTAGACCG
GhJMJ17	Forward	AAGGGAAACTGGATAACGAAC
	Reverse	GAAGCAACTCTGTCCCAATAC
GhJMJ18	Forward	GGATTTAAGAGCCGGGTTAGG
	Reverse	CCACAGATACCATGAACAGAGG
GhJMJ19	Forward	ACCCTTCGTCTTCAAAAGTGG
	Reverse	ACACCCATCCAAATCCTCTG
GhJMJ20	Forward	ATAGTGCTGGTTGTCTTTCGG
	Reverse	ATGTAAAGCATAGGGTCAGTT
GhJMJ21	Forward	GAGGAAGTAGGGAAAGATGGG
	Reverse	CAAAACACTCTCAACACCCC
GhJMJ22	Forward	ATCTCAAGTTTGTAGTCCCGAAG
	Reverse	GATTTTGTTCGTGTGGCTGG
GhJMJ23	Forward	CGTTTGGGTTACTGTTTATGGC
	Reverse	AGAGCGTGTATTCCTTGAAGG
GhJMJ24	Forward	GGGCTGTTCCTAGTGATTACG
	Reverse	CTCCACTTCGCAAGCATTTAC
GhJMJ25	Forward	CACAAAGCAGCACAGACCAGG
	Reverse	CACTTGAGGCCGTGAGTAAGG
GhJMJ26	Forward	GTTGCCATGAAATCCGTGATG
	Reverse	GAGCATTCCCCACTTTTGATG
GhJMJ27	Forward	GGCTGTGAATTTTGCTATCGG
	Reverse	CTGTTGAGATGTGCATAACGC
GhJMJ28	Forward	GGCTGTGAATTTTGCTATCGG
	Reverse	CTGTTGAGATGTGCATAACGC
GhJMJ29	Forward	GCTCAGAGTACGATGTTCCAG
	Reverse	TCCAGGCAGATGTTGAATTAGG
GhJMJ30	Forward	GGTGCCCAGACAATTCCTTAG
	Reverse	CCCAAGCAATCCAACCATTTG
GhJMJ31	Forward	ACCTTCAACTCATGCCCATAG
	Reverse	TCTTTCCACAGCCTTCGTAC
GhJMJ32	Forward	AGGATGGAATGCTTACGAAGG
	Reverse	GTAAGGGTAAGTGAGGTGGAAG
GhJMJ33	Forward	GTCCAGGCACTATCATAACGG
	Reverse	TTTGTAGCACCTCGGACTTATC
GhJMJ34	Forward	CCGTCTAAGCTTCATGGAGTG
	Reverse	GGATAATGCGGTAGACAGGTAC
GhJMJ35	Forward	CATGCCTGGTTCAGCTTTTG
	Reverse	AACAATGACCCTTTAGCCCTC
GhJMJ36	Forward	CAGACTTCCCATCTCCATCAAG
	Reverse	ACGCTCTTTCCAAACTCCTG
GhJMJ37	Forward	AGGTTGAGAAGTGGAAGCAG
	Reverse	ATCTTCAGCAAGGCACAGAG
GhJMJ38	Forward	CACGAAATTCTGCAAAGGTGG
	Reverse	CTTCTCTGTGATCTGTTCCTGG
GhJMJ39	Forward	TCGCTGTGGACTTTGTATCTC
	Reverse	CTCTGGCTCTATGGTTCTTTGG
GhJMJ40	Forward	GATGACGATGAGATAGAAGGTGG
	Reverse	CGGCTCTTTTGAAGGCTTTTG
GhJMJ41	Forward	GATGGGATACTTACGAAGGCAG
	Reverse	TTTCGTACAGGCATATCAGGG
GhJMJ42	Forward	GCTTTCGTCACTTTCAAACCC
	Reverse	AACTTCAGGCATCTCCAACC
GhJMJ43	Forward	TCATGCTCTGGTTCTGGTTC
	Reverse	TGGCTCAATGTTCTTAGACCG
GhJMJ44	Forward	CGTTCTGCCTGATCTCCATG
	Reverse	TTCTTAGGAAACCCACTGCC
GhJMJ45	Forward	ACCCTTCGTCTTCAAAAGTGG
	Reverse	ACACCCATCCAAATCCTCTG
GhJMJ46	Forward	ACCCTTCCCATTCCCATTTC
	Reverse	CCCTCTTGCTCTTTCCTAACTC
GhJMJ47	Forward	TCAAAGTTGGCTCGGTGTAG
	Reverse	CCTCCATTCACACCATCTTCG
GhJMJ48	Forward	ATACAAGGGAGTTTACCGATCAG
	Reverse	CTCCTTCACAAAATGCCAATCC
GhJMJ49	Forward	CCATCTGAGTGGCAAGTAAAG
	Reverse	CAAGCCCATTGTCAAGTTTAT
GhJMJ50	Forward	ATGTAGGTCCTGTTGATTGGT
	Reverse	TTTCTTCCTTGTTCACGGTAT
GhJMJ51	Forward	ATTTGGTATGGTGTCCCTGAG
	Reverse	TGGACTTGAACATGAACGGAG
Actin	Forward	ATCCTCCGTCTTGACCTTG
	Reverse	TGTCCGTCAGGCAACTCAT

## Sheet: Table S2
Supplementary Table 2. The sequences of JMJC genes in Arabidopsis and rice.
>AtJMJ13
ATGGCGGAAAGGAGGATCTGCTTGTCTAAAGAGGCTAAGGATGGGTTAGAATTTCTGAAACGTAAAAAGCTTCAAAAAATGAGATCAGACTCTGTCAATGAAACAGTAGGCTTCAGCACAATGGCTAGAAGTGGTGGTGATGCTTTGAGACCAACTTCAGCGTCATGTGGAATGAGATTACGGGTAACTTCTAGTGATACAGTATCTAAAGTGCATGGTGCATCTACTGTGAGAGGTGGCTTGATGAAGGAAAAAGTGGAGAAGCTTGAGACAGATGATCTAAAATGGACCGAGAGGCTTCCAGAATGTCCTGTCTACAGACCAACAAAGGAGGAGTTTGAGGATCCTCTGACTTATTTGCAGAAGATTTTCCCAGAAGCTTCAAAATATGGTATTTGC…
>AtJMJ12
ATGGCGGTTTCAGAGCAGAGTCAAGATGTGTTTCCATGGCTTAAATCGTTACCGGTTGCTCCAGAGTTCAGACCTACTCTAGCAGAGTTTCAAGATCCGATCGCTTACATTTTGAAGATTGAAGAAGAAGCTTCTAGATATGGAATCTGTAAAATTCTGCCTCCACTGCCTCCTCCTTCCAAAAAAACCTCGATTTCTAATCTCAACCGTTCTCTGGCGGCAAGAGCGGCGGCGAGGGTTCGTGACGGCGGCTTTGGCGCGTGTGATTATGACGGTGGTCCCACATTCGCCACGCGCCAGCAGCAGATCGGGTTTTGCCCTAGGAAACAGCGTCCAGTGCAGAGACCTGTGTGGCAGAGTGGAGAGGAGTACTCTTTTGGTGAGTTCGAGTTTAAAGCT…
>AtJMJ11
ATGGGTAATGTTGAAATTCCGAATTGGCTTAAAGCTTTGCCATTGGCACCTGTGTTTAGACCTACAGACACTGAATTTGCAGATCCCATTGCTTACATATCGAAAATCGAAAAGGAAGCTAGTGCCTTTGGGATTTGCAAGATCATTCCTCCTTTACCCAAGCCATCGAAAAAGTATGTTTTCTACAACTTGAACAAGTCTCTTTTGAAGTGTCCCGAATTGGTTTCAGATGTTGACATTTCGAAGGTGTGTAAAGAGGATAGAGCTGTATTCACCACTAGGCAGCAAGAGTTAGGCCAAACTGTGAAAAAAAACAAAGGAGAGAAGGGTAAGAGTAATTCTCAAAGGAGTGGTGTTAAGCAGGTTTGGCAAAGTGGAGGCGTTTATACATTGGATCAG…
>AtJMJ19
ATGGGCATTGAAGGTGTATCAACGTATTTGAAATCTGGAAATATGGACACAATTTCTGCTCCGCCAGGTTTTGTATCTCAAACATCGTTTGTGCTGAGGAATGTACCCCGAGACAAAGAAAGTCCCAGGTCCGTGTCGAGACAAGAGCAGACAACTGGATTCGGCACAGATGATAAAGATAGTTGCAATATGTTTCTTAAAAGCCGACCGTGGATAGTGCATGGTCACACAATTCCCAGCTCAGAGGCCTTAAGGCCGAAAAAAACTGAGGTACGGAGAAGACGGCCCCTCAAAGTGTCTGAGACCAAAGTCCTTGAGGAAGCTCCTGTGTTCAACCCAACCGAAGAGGAATTCAGGGACACACTCTCATATATATCAAGCTTGCGTGACAGAGCTGAG…
>AtJMJ14
ATGGATCAGCTTGCATCTCTAGCAGAGTCTGTGGCTATGGAGGAAGATTCTGAGAAACAATCGATTAAAGGAGAGAGTAGTCTTGAACCTGACTCTACTCCTTCTAGTCCTAAAATAACTGCTAGGTGGAATCCATCAGAAGCTTGCAGGCCTTTGGTTGATGACGCTCCCATCTTTTATCCCACTAATGAGGATTTTGATGATCCACTTGGTTACATAGAGAAGTTGCGCTCTAAAGCAGAATCATATGGCATATGTCGAATTGTGCCGCCTGTTGCATGGAGGCCCCCTTGCCCTCTGAAGGAGAAAAAAATATGGGAGAATTCTAAATTTCCCACCCGGATTCAGTTCATTGACTTGCTTCAAAACCGAGAACCGATTAAAAAATCTACTAAAACC…
>AtJMJ15
ATGGAGCCTTTCAGTGCTGCTCAGAACAAAGAGGACAAGGACACTAGCGTAGAACCTCCTCGTAGGCGTTGTCATCGAAAGAACAAGGGCACTAATGTAGAACCTCCTAGTAGTCCGTATCATCCGAAGGTTCTTGCTAGATGGGATCCGGCTAATGAAAAGAGGCCAGACATTGGTGAAGCTCCAGTATTCCACCCTACATCAGAGGAGTTTGAAGATACGCTTGCTTACATAGAAAAAATACGTCCCTTAGCTGAATCATTTGGTATTTGTCGAATCGTGCCACCGTCGAATTGGTCTCCTCCTTGCCGGCTTAAAGGGGATAGTATATGGAAGAATAAAAATTTCCCAACCCGTGTTCAGTTTGTTGACCTGCTTCAGAACAGAGGACCCGTGAAG…
>AtJMJ16
ATGGGGACAGAGCTAATGAGAATCTGTGTGAAAGAAGATAGTGATGATTTGCCATCTGTTCCTCCTGGTTTTGAATCATATGCAACTTTTACCTTAAAAAGAGTAGTCCCTGCTACTACTTCTGATAAAGCCAAGACTCCTGCAATTGAAAGTGTTTCTGCAACCGAACAAGCTAAGATGGAAGTTGAATCTGATGAAGCCAAAGCTGCTCGGGCTCTACGCCGTAGACCTTGGATTAATCATAGCGGATGTGATGATGATGGTGATTGTGCTGCAAACAATGACAATGCTGCATCTCAAAATCCTGATCAAAATTGTGATGTGAAGCCAGCTCTTCCAAAGGGTGTGGTCAGGGGATGTGAAGAATGTAAAGATTGTCAGAAGGTAACTGCGAGATGG…
>AtJMJ18
ATGGAAAATCCTCCATTAGAATCTGAGATCAAAGAGGATATGTCTTTGAAGAATCATCCTCCAGACAAGGATAAGGACAAAGACACTATCATGGAACAACCTAGTAGTCCACGTCATCGGAAGGTTGTTGCTAGATGGTTACCTGATGAAGCACAGAGGCCAATTATCAATGACGCTCCCGTATTCACTCCATCACTAGAGGAGTTTGTAGATCCACTTGCGTATATCGAGAAGATACGTCCACTAGCAGAGCCGTATGGTATCTGTCGAATCATCCCACCATCGACATGGAAGCCTCCTTGCCGGCTTAAGGAGAAGAGTATATGGGAGCAGACAAAGTTTCCTACTCGGATTCAAACCGTAGACCTGCTTCAGAACCGTGAGCCGATGAAGAAGAAA…
>AtJMJ17
ATGTATGGTAATGACTTGGATACTTCTGTTTACGGGAGTGGTTTTCCTCGAATAGGCGACCAAAGACCAGAATCAGTTGAGGCAGATATATGGGATGAGTATTGTGGTAGCCCCTGGAATCTCAATAACATGCCTAAGTTGAAAGGATCTATGCTTCAGGCCATTCGACATAACATTAATGGTGTTACAGTGCCTTGGCTATATCTTGGAATGCTCTTCTCTTCTTTTTGTTGGCATTTTGAGGACCATTGTTTTTACTCTGTCAATTATCTACACTGGGGAGAGGCAAAATGTTGGTATGGTATTCCAGGCAGTGCTGCTAGTGCTTTTGAAAAGGTCATGCGAAAAACCCTACCCGATCTCTTTGATGCTCAGCCAGATTTGCTCTTTCAACTAGTT…
>AtJMJ22
ATGCCAAAGTGCAAGAATCTGTTGCTAACCTCGAAGCGACGTAAATCCAAATCCAAAAGACTAAAGCTCCATCAGCATGAACCTGAGTCTCTGTTTCCAGAGAAGGAGGTAGAAGAGGAAGATGAAGATGAAGGAGGCTTCAAGCTGAAAATTGCAGCTCCTTCTCAAGAGCATGGAGTTCAACCTCTGGGAAACCTATATTTCAATCCTGGTGCGGTCAATGTGCGAAACACTGGATTAGGTAATCTCCAGATACTCTCAGATGAGCTCGTTTTGGATATTCTAGGTCTTCTTGGCGCCAATCATTTGGGTGTTTTGGCTACTGTAACTAAGTCATTCTATATATTTGCTAATCATGAGCCTCTCTGGAGAAATCTTGTGTTAGAGGAGTTAAAAGGA…
>AtJMJ21
ATGACGACGTTAGGACAAAGAGATCGCCGACCAGATGCTCTCGGTAGTCTCAGTGTTCTACCAGATGAGACCATCTGTGTTCTTCTCGAATACCTTGCTCCCCGAGATATTGCTCACCTCGCTTGTGTCAGCAGTGTGATGTATATTCTATGTAATGAAGAACCATTGTGGATGAGTTTGTGTCTCAGAAGAGCAAAAGGTCCTCTTGAATACAAAGGTTCTTGGAAAAAAACAACATTGCATCTAGAAGGAGTTACTCAAGAAAATGACGCATACAGAAAATGTTTTCATTTTGATGGATTCATGTCGTTGTACTTGTATAAACGATTCTATAGGTGTAATACATCTCTTGACGGGTTCTCTTTTGATAATGGGAATGTGGAACGTAGGAGAAATATC…
>AtJMJ20
ATGGGAATACAGATTATAGGTCAAATTGAGAGAATCAATGGTAAAGAGCTGAGTTACGGCGATTTTGCAGAGAGATACTTAGCTAAGAACCAGCCAGTGGTAATATCCGATCTCACTGAAGATTGGCGAGCTCGGGAAGATTGGGTCAGTGAGAATGGAAACCCTAATCTCCACGTATTTGCCACTCACTTTGGAAAATCCAGAGTTCAGGTTGCAGATTGTGATACGAGAGAATTTACAGATCAGAAAAGATTAGAAATGTCTGTTACTGAATTTGTGGAGCAATGGACTAATAAGGATTCTATTGAGGAATCTGTTTTGTATCTGAAAGATTGGCACTTTGTGAAGGAGTATCCAGACTATACAGCTTACCAAACACCGCCGTTGTTTTCTGATGAT…
>AtJMJ30
ATGTCAGGAGCTACCACCGCTTCCTCCGGAGACCACAACAACCTCCGTCTCCCAACTCCGACGCTTGACGCCGAATCGCAAACTCTGCTGCAATCGATTTCTGCTGAAGGGGGTTACGCTTATGCTCGCATGGCGGTGTTAGCGGTGGCCGGTGACCAAAGCGCGGCGGAGGCGGCGCGTGATATGGCTTGGGAGCAACTTCACTCTGGTCCGTGGCACTCGGTTCTCCCCGTTTGGCGCGACGCTTACTCAATGGCTTGTCTCCACGTAGCTAAAATCCATTTCGCCGCCGGCGAGTTTGGTGAGGCGCTTGGTGCGCTTGATATGGGTCTTATCATGGGAGGTATGCTTCTCCGCAAGGATCTTCATGATTCTGTTTTGTTGGTCTCCTCTGAAGCT…
>AtJMJ31
ATGCCGACGGGATGCGAGTTTCCGATGATCAAAACCTTCGAGAATGCTCTTACTGCCGCCGACTTCGAGTCTACCGTCGAGCTCACCAACTTCCCAGCAGTTTTTCGGGGATGTGCTAGTGTCTGGGATGCGTATTCTAAGTGGAATCCATTCAACAGTGGCCTCGATTATCTGGAGGAACGTGCAGGTTCAGTTGAAGTGGAGGCAATGCTTTCGAGGACGGCTCCAGTTTTCAATGGTGATATCAGAAGCCATGAGAGGGTGTCATTGCCTTTCTCGGATTTTATCAGATTCTGCAAGCAGCATATGAGAGGCAAAGGGAATGGTTCTGGTGTTGATGCTAAGTCTGCAGATTTAAATCCTATGTGTGAGGACTATAGACCTGGACAAATATACCTA…
>AtJMJ32
ATGGCTAAAGAGATAGAGAATTTATGGAGAGAAGTGAGAGAATTGAGCTTAGGAACTAAAATCGATCGTTTTGATTCTCAACCGTCTCCGGTGAAGTTTCTCCGAAACTACGTGTCTCAGAGCAAGCCTTGTGTAATCTCCAAAGCTATTACTCATTGGCCGGCGTTAAAACTCTGGTCAGATCCGGCTTACCTCACCGGAGCTTTGTCAGATGACGTTGTCTCGCTACATCTCACTCCTAACGGCTGCGCAGACGCCGTCACCGGAGATAGTGATCTTTGTTTCGCTTCGGCTCATGTTGAGAAAGTTCTGTTCCCGGAGGCTCTTAAGGTTGTTCAATCGTCGTGTAAAGGACTGAAGGTTGGGTATTTGCAACAGCAAAACGATTGTTTTAGAACG…
>AtJMJ24
ATGAATGCTAATGAGCAAACTCGATCCGCCAATGGCATTGGCAATGGCAATGGTGAGTCTATTCCCGGGATTCCAGATGACTTACGGTGCAAGAGATCGGATGGTAAACAGTGGAGATGCACTGCAATGTCCATGGCTGATAAGACTGTTTGTGAGAAGCACTACATCCAAGCAAAGAAGCGGGCGGCTAATTCTGCTTTCAGGGCGAACCAGAAGAAAGCGAAAAGGCGATCATCGTTAGGCGAAACAGATACGTATTCGGAAGGGAAGATGGATGATTTCGAGTTACCAGTCACCAGCATTGACCACTATAATAACGGTCTTGCCTCTGCTTCCAAGAGTAATGGTAGACTAGAGAAGAGACATAATAAAAGCCTGATGCGGTACTCGCCCGAGACA…
>AtJMJ28
ATGTCGGAGAACGAAATCGTCCCTGACGAGTTTCGTTGCAACCGCTCTGATGGTAAGCAATGGCGGTGCAAGAGACGAGCTTTAGAGGGGAAAAAGATGTGTGAGAGTCATCACTCGCAGCAAAGCCTAAAGCGAAGTAAGCAGAAAGTTGCAGAGTCTTCTAAGCTTGTCAGATCAAGAAGAGGAGGAGGAGATGAAGTGGCGTCTTCAGAGATCGAGCCAAACGAAAGCAGAATTAGGTCTAAGAGATTGGGGAAATCGAAGAGGAAGAGAGTGATGGGTGAAGCAGAGGCTATGGATGAAGCAGTGAAGAAGATGAAGTTGAAGAGAGGAGATTTGCAGTTGGATTTGATAAGGATGGTGTTGAAGAGAGAAGTTGAGAAGAGGAAGAGATTACCA…
>AtJMJ25
ATGGATTCTGTGGAGGAAGAAGGTGTTGTTAGGGTTGAAGAAGAGAACGGACGCGGTGGTCTCCGTAGGCATCGGAGGGTTTCTACGAAGCTGGCGAATTACGTAGATCCTCCGACTGACGACGAAGAAGATGGAGGACCCAAGCGAAAGGGCAAAAGGGGTGGAAATAGGGCTCCGAAAAAGACACCGAAGAAAGACGAGGAGATGCAAAAGAACGAAATTGATGAAGCAAACCGAGTCACTGGTCTGGTGAAGGAAAAAAGAGCCGCGACTAAGATTCTGAATCGCAAAGACTCCATTATTGAAGTAGGAGAAGCTTCTGGAAGCATGCCCAAGGAAGTAAAGGGAATTAGGATTGGGAAAAGGAAGGGAGAAATCGATGGTGAGATTCCAACTAAG…
>AtJMJ27
ATGGAGAAAATGAGAGGGAAGCGAATCAGACCAAGAGATTCCGGCGAGTTAGTCGAAGATGGGAGATCTGAAAGCGAGCGTAAGACGAGGAAGAAAGAGAATGATGTTGTGAGCAAAGGAAGAATCGGAAGAGGAAGAGGAAGAGGAGAGGTTTCGAAGCGATCTATTGAAATAGACATTTCTAATCCCGAGAAGGATATTAAGCCTGACGGAAGCAGAAAGTGTTTGGGTTCGACGTGTCATCATTGTAAGATCTTGACGAGTGAGAGTGATCTTATCTTCTGTTCAAAGTGTAACAAGAAGTGTTATTGCTTTGACTGCATCAAGAGATCGTATTCAGAAAGAACACATGAGGAAGTTAGAGCTGCTTGTCCATTCTGTATGATGACTTGCATTTGC…
>AtJMJ26
ATGGAGGGTGAAGTTGCTACTAACGGAGTGATTCTCAAGCATAATGGTGTAAAGGATATTTCTTTAGAAACTTGTTGGCCAGAGAAGAAGAAACCGGTTGAGGCAACGAGTCTTAGCAGTGGTTCATCAGACATAGAAGAAGAGATTAGTGTGGAATGTCCTAAGCGAGTGGCTAATCAAAGACGGAAACGGTCTAAAGCTGATGAGATTAAAACGAAATCTTCAAGAAAGAGGAAATGTGATGATGAGAACAAGTGTGAAGAGAATGAGAAGAAGCAGAGGAGCTCTGTTAAAAAGAGAGCAACTACATGGAAAGAAGAAGAAGTTGTTGTTGATGATGAAAAGAAATGCGAACAACAACTCCAACTAGTTCCTTCCAGCAAGGCAACATCTCGAAGC…
>AtJMJ29
ATGGATTCTGGAGTTAAATTGGAGCATATGAATTGTTTCCAATTATCTTATCAATATTCGTGGACGACTAGGAAGAAGAGAACTCTGAAACCATTCATGTCAAAAGGTTCTAGCCCTAGTAGTAGTAGTGATAGTAGGAAACGGAAGCTTTCGAGAGCTGAAGATAGCGATGATTCAGCGGTTAAACGGAATGCGAAACGAAGGAGAAAGATATGCAAAGTAGAAGAATATTATGAAGATGATGATTGCATATTAAGTGATTGGGTTCAGAGGAATACTGCGAAAAGGATTGATAAGCGCAACGAAGAAGTTGAAGTTATGGTTAAGATAGAGTCAGGTGATGATTGCACAATAGGTAAGTGGTTTTCTGATGTTAGTAGTAAAAGGAAAGATAAACGA…
>OsJMJ701
ATGCCGCCCCAGCCTCCGCCGGCGGCGTCGGCGTCGGCCAGTGCCCCGGATCCCGCCGTCCCGGCTTGGCTCAGGGGGCTCCCCCGCGCGCCCGAGTACCGCCCGACGGAGTCCGAGTTCGCCGACCCCATCGCCTTCCTCTCCCGCGTGGAGCGCGAGGCCGCCGCCTACGGCATCTGCAAGGTCATCCCGCCCCACCCGCGCCCTTCCCGCCGCTTCGTCTTCGCCCACCTCAACCGCTCCCTCGTCTCCTCCTGCGACGCCCCCGCGCCCTCTCCCGCCGCCGCCTCCGACTCGTCCATTCCTCCATCCTCCTCCTCGCCGCCGCCGGTCTCCGCCGCGGTGTTCACGACACGGCACCAGGAGCTCGGCAACCCGCGGCGTGGACGCCCGACGCCG…
>OsJMJ702
ATGTCGCTGCAGCCGCCGGCGGTGGAGCCGCCGGAGTGGCTGCGGACGCTGCCCGTGGCGCCGGAGTACCACCCGACGCTGGCGGAGTTCGCCGACCCCATCGCCTACATCCTCAGGATCGAGCCGGAGGCGTCCCGCTACGGCATCTGCAAGATCGTGCCCCCGCTCCCGCGGCCCCCCGAGGACGACACCTTCCGCCGCCTCCAGGCCGCCTTCGCCGCCGCGGCCTCCTCCAATGGCGACCCCTCCCCGACCTTCCCCACGCGGCTCCAGCAGGTCGGCCTCTCCGCCAGGAACCGCCGCGCCGCCAGCCGCCGGGTGTGGGAGAGCGGGGAGCGCTACACCCTGGAGGCGTTCCGCGCCAAGGCGGCCGAGTTCGAGCCCCCGAGGCACGCCGCG…
>OsJMJ703
ATGATGGGGGTTACCACCACGCTCAACGAGGACACTGAACCCTCTATTCCACCTGGATTTGGACCTTTTGCTACCCTTCCGTTATGGGGAATCCACAATGATGCCAAACCTGCTGTTACTCATTCTACTCCTGTTCAAGCATTGCAAAGCATTAGAAAAGACAGCGAAGAATGCCAACCCAGTGCGGCTGTGTCTCGGAGTGATACACCTTGCAGCACTTCCGGAACCCAGACATGCAGAAAATCACTGCGTAACAGACCCCCAATAGACTATAGCCGCTTTGAACATATATCGGATGAAGATTCTGATGTCGAAATAGTGGAAAAGGATGTAAGTTCAACGAGACGCAGACAACAGCTACCGAAAGGAGTACTTCGAGGATGTGCAGAATGCAGTGAC…
>OsJMJ704
ATGGTTTCCTCCCGCGACCCCGGCGAGGAGGCCAGCGCGCCGCCGCCCCCGCCCCCGCGCCGCGGCGAGAAGCGGCGAATGCGCGGCCGCACCCCGTCGCCGGAGCCGGCCTCCGCGCCGCAGGATCTCTGCCCATCAGGAGCTTGCGGGGACAATGTTGCTGGAGCTACAACTACAAATGGAAAGTGGCATCCACATGAATCGTACAGACCTGAAATTGATGATGCCCCTGTTTTCACTCCAACGGAAGAGGAGTTTAAAGATCCAATTAGATATATTACGAGCATTCGTCCCCAAGCAGAAAAGTATGGAATTTGTCGTATTGTTCCACCATCTTCTTGGCGACCGCCTTGTTCTCTGAAGGAGAAGAACTTCTGGGAATGTACAGAGTTCAATACC…
>OsJMJ705
ATGAGGCCCTCGCCGCCTCCCGCCGCCCCGGCGGCGGAACCGGTGCCCCCGTGGCTGAGATCGCTGCCCGTCGCGCCCGAGTTCCGCCCCACCGCCGCCGAGTTCGCCGATCCCGTCTCCTACATCCTCAAGATCGAGCCCGCCGCGGCGCCGTACGGCATCTGCAAGGTCGTGCCGCCGTTGCCCCCGCCGCCGAAGAAGGCCACCTTCTCCAACCTCTCCCGCTCCTTCGCCGCGCTCCACCCGGACGACCGCTCGCCGTCCTTCCCCACCCGCCACCAGCAGGTCGGCCTCTGCCCGCGCCGCACGCGCCCGGGGCTCAAGCCCGTGTGGCGGTCCTCCCACCGCTACACGCTCCCGCAGTTCGAGTCCAAGGCCGGCGCCACCCGCAAGTCGCTC…
>OsJMJ706
ATGCAACAGGTGGAGGGCAGGAACTGTCTTCCTGCGGAGGTCAGGATTGGCCTCGAGACGCTCAAGAGGCGCCGGCTTGAGAGGATGCGTTTGACTGCTCAGAACAATGCCGGCGACGGTCCTCCGGTGCCCGCAAGGAGCGGTGGGGATGCGCTAAGGACTCCCGCAAACTGCGGGGTCAGGTTGCATGCTAACAATGGCACAGCTCTACCTAGCAGAACCACCCAGAACAAGGACCCTTTTGCAAAGCGCAGGGTGGACAAGTTTGATATGTCTAGCCTAGAATGGATTGACAAGATCGAAGAATGCCCTGTGTACTATCCTACCAAGGAGGAGTTCGAGGATCCCATTGGTTATATACAGAAGATTGCACCTGTGGCTTCGAAATACGGAATTTGC…
>OsJMJ707
ATGTTTCCTCCAAATATTCTGTTGCGTCATCATGTTCCTGTCTACAGAGCTATACAGAAACCTGGAGAGTTTGTTATTACGTTTCCCCGAGCTTATCATTCAGGTTTCAGCCATGGTTTTAATTGTGGCGAGGCAGTGAATTTCGCTATTGGAGAATGGTTTCCTCTGGGAGCACTTGCTAGTCAACGTTATGCACTTTTAAAGAGGACACCATTACTACCTTACGAGGAACTTCTTTGTAAAGAGGCGGCACTTCTTGATCATGAATTTTCTACCTGTGATTATAAAGATACAACAACATTAGCTGGAGAAACACACAGTCAACGCTGTATGAAAGTTCCTTTTGTTCAGTTGATGAGGGTCCAACATCGTATCCGTTGGTCCCTTATGAAAATGGGT…
>OsJMJ708
ATGCAAATATTGCATGATGCAGACTCTTACCATGGAGAAGATCTTAGTGTCATGCACAGATCTCTTTTGATTGCTCTAAAGGCAACATCGGCTGCTGGCTTATATGATCACCAGATCAGTTGCAGAATTGAGTCAATGTTGAGCAGATATTCCTGGAAAAAACGAATACATATTCTCTTGTGTGGTGGAAAAAAGATACCGATCCAACAAGTACTGATGCTTGATAATGAGGGTTCAAGTTTAGAGATATGTGGTGAAGATTTCTTCAAGTTGGAGATTAATAAAATAAAGGAAACTAGTCTGCAGTGGCTGGCCAAAGCAGAAAAGACTACACTTGATTCTGGTAAGCTCGCCCTTGACCTTGTGTATGGACTTATTATTGAAGGCGAAAGTCTTACT…
>OsJMJ709
ATGTCGATGCGGGAGTTTGTCGACCACTGGGCTGCGAGTTCGAGCAATGGGGATTCTGATGGTTCCCTGCTGTACCTGAAAGATTGGCATTTTGTGAAGGAGTACCCTGGTTATGTTGCATACACCACACCAACATTCTTTGCCGATGATTGGCTCAACATGTATCTTGATAGTCATCCTATACATCGAGATTCTGACATTGCCAACCATACAAATGAAATAAACTGTGCTGACTATCGGTTTGTTTACATGGGACCAAAAGGAACTTGGACTCCTCTTCATGCTGATGTTTTTAGGTCATACAGCTGGTCGGCAAATGTATGCGGCAGAAAACTATGGCTCTTTCTACCACCATCACAAAGTCATTTTGTATTTGATAGGAACCTACGATCTTCGGTC…
>OsJMJ710
ATGCCGAGCGCCTTCCACTCCCTCCTCCTCCCCGCCATTCGCAACCCCAAACCTAGCCGTCGCCGCGGCCGCGGCCGCGGCGGCAGCAAACGCCCCAAGAAGACCACCAAATCCAAGAACCGCCTCGCCGACGCCGCCGCCGGAGACGCCACCGCCTTCCACCTGAAGACCTCCGCGCGCGCCGGTCCGGGGGGTGCCGGGAGCGGCCGGCGAGGCGATGGGGGATGCCTCGTGCAGCCGCTCGGCAACCTCCTCCTCCTCGGCGGCGGCGGCAACCTCCGCGACGCGGGGCTCGGCGCGCTCCGCCCGCTCCCCGACGACGTCCTCCTCGACGTGCTCGGCCTGCTCGCGGCGCGCGACCTCGCTAGGCTCTCCGCGGCGTCGAGGGCGCTCTACGTC…
>OsJMJ711
ATGGCGGCGGGGAACGGCCGGATGGAGGCGGCGCTGGGCTGCCTCGCGGCGCTCCCCGACGAGGTGCTCTGCGCCGTCGTCGACCTCCTCCCGCCCACCGACGTCGGCCGCCTCGCCTGCGTCAGCAGTGTCATGTACATACTTTGCAATGAGGAGCCTCTCTGGATGAGCAAGTGTCTTTCAGTTGGGGGTCTTCTTGTGTATAGAGGTTCTTGGAAGAAAACAGCATTGTCTAGACTTAATCTTTGTTCAGAAAATGATGAGATTTACCAGAAGCCTCGCCATTTTGATGGGTTCAATTCCATGCACTTATACAGGAGATGGTACAGATGTTTTACTAATTTGAGTAGCTTTTCCTTTGATAATGGGCACGTTGAAAGGAAAGATGACCTTTCTCTA…
>OsJMJ712
ATGGCCGGCGGCGAGCCGCCGGCGCCGGCGACGGAGGCGGAGGAGGGGCGGAGGGCGGCGCTGCTGCGGGAGATAACCGAGGAGGGCGGGTTCGCGTTCGTGGCGTCGGCGGAGAAGGCGGCGTGCGGCGACCTCCGCGCCGCGGAGGCGGCGCGGGAGATGGCGTGGGAGCAGCTCCACTCGGGGCCGTGGAGCGAGGTGGGCGCCGCGTGGAGGGACGCCTACGCGCTCGCCTGCCTCCACGTCGCGCGGCTCCGGCGGCTGGGGGCGGCCGCCGCCGACCGCCGCGCCGCGCTCAGGGCGCTCGACATGGGCCTCATCATGGGGGGGAACCTCCTCCGCGCCGACCTCGAGGCCGCCATAGCGCGCATCGTCGCCGACCCCGGCGGCGGCGGCGAC…
>OsJMJ713
ATGCGAGCGGAGGACGACGACGCCGGCGGCGGCGAGTTCGTGGGCGCGCGGCTGGACGCCGGCCTCCGCGCCGCGCGGTTCGCGTCGCCGCCTTCTGCCGACGAGTTCGCGGCCGCCGTCGAGCCCAGGAACGCCCCCGCGGTGTTTCGTGGCGTGGTGAAGGATTGGACGGCCTCCTCTCGGTGGGATCCTCGCCGTGGCGGCCTTGACTATTTGCGGGTGCTTGTTCCATTCTCCAAATTCATGAACTCGTGCAAATCTTACCTGAGGTGTCCGAATGCCTCCAGTGACTCACCCAAAGCTCAAGAAATCCTCAAGGAGCCCGCTTCTTCAGAGGAGGGGTGCTCGAGCAGCTTAGAGAGTTGTGACCAAGTCTATTTAGCACAAGTATCAATTCTG…
>OsJMJ714
ATGGAGCGCGCAGTGCGGGAGCTGTGGGCGGAGTCGCGGGACCTGCTGGGCCTCCACTCCCCGGACGACGCCGCCGCCGCCGACGCCGCGATGCCCCGCGCCGAGATGCCCCCGACGCCGCTCGCGTTTCTCCGCGACCACGTCTCGCCGGGGCGCCCTCTCCTCGTGTCCTCCGCCGCCACCAGCCACTGGCCGGCCGCCTCGCTGTGGCCGACCGACTCCTACCTCACCGACGCGCTCCGCTCCACCGCCGTCTCGCTCCACCTCACCCCCGACGGCCGCGCCGACGCCCTCGCCCCGCACCCGCGCCCGAGCCACCCCGGCGCCAAGTGCTTCGCCTCCGCGCACGTCCGCCAGGTCGACTTCCCCACCGCCGTGCGCCTCATCCGGAGCTCCGAT…
>OsJMJ715
ATGGAGATGGAGGAGGCGGTAGACGGCAAGCACCCGAAGCGTGGGAGGGGCAGGCCGAGGGGACGACGGGGCAGGGGCAGGGGCAGGGGGAGGGGCGGCCGCTCCCTCGCGTCGCCGGCGGCGGGGCCCGGAGACCAAGGGCCGCGGCGGCGGCGCGGGGTCGTCCCGGCGGCGGCGGCGGCGGCGGGGGGAAGGGCGCTGAGGGAGAGGAGGCCGGCGCCTGGTGCCTACCGCGAGAGCGGAGCTGATAATGACGATGATGGCGGCGGCGACGATGAGCACGACGAGCAGAATGATGATGGTGCTGAAAAATCGGATAATCAAGTTGTGGATTCTCTTAATGAACCCAACAGAAGTAATACAGGGAAGAAGCGGGGAAGACCAAAGAAAGTGAAAGCA…
>OsJMJ716
ATGGAGGCGGCGGCGGCGGCGGCCGCCGTGCCGGAGGAGCTGCGGTGCAAGCGCTCCGACGGCAAGCAGTGGCGATGCAGCGCGCCCTCCATGCCCGACAAGACCGTCTGCGAGAAGCACTACGTCCAGGCCAAGAAGCGCGCCGCCTCCTCCGCGCTCCGGGCCTCCCTCCGCAGGTCCTCCGCCTCCGCCTCCGCCGCGCGGGGCACGACCCCGCCTGCGCGGATGGCGGTCGCGAGGCCCATCTACGGCAGGGTCGCGGGGGAGCCGGTGTACGTGGCGGAGCCGGCGCTGCCGCCGCCGCCGCCGCCGCCACGGAGGAGGCAGCCGGTCCACGGGCTGCCCATGGGCAATGCTGCCGGCGCGCGCACCGCGGCGGAGCTGGTCGGGAGGGGCTCG…
>OsJMJ717
ATGGCCACCGGCGGCGAGCCGCGGGCGGCGGCGGCGGCGGAGGGCGGGGAGAAGCGGGCGGCGCTGCTGAGGGAGATCACGGAGGAAGGCGGGTTCGCGTTCGTGGCGTCGGCGGAGAAGGCGGCGGCCGACGGGGACCTCCGCGCGGCGGAGGCGGCGCGGGAGATGGCGTGGGAGCAGCTGCACGCGTGCCCGCGGAGCGAGGTCGGGCGCGCGTGGAGGGACGCCTACGCGCTCGCGTGCCTCCACGTGGCCGCGCTCCGCGTTGCCGGCGGCGGCGGCGACGGCCGACGCGCCGCGCTCCGGGCGCTCGACATGGGCCTCATCATGGGTGGCGACCTCCTCCGCGCCGAGCTGGAGGAAGCCATCGCGCGGGTGGTCGCCGACCGTAGCCGCGGC…
>OsJMJ718
ATGTCATGTTTGAGTTGGGAGCCACCAGATATGTGGTCTAAAGTACATGGCACCGGCACTAGTCCTGAGATGAAAAACGTGAAGGCTATTGATTGTTTATCTTGCTGTGAGGTCGAGATATGCACTCAAGACTTCTTCAATGGGTATTATGAAGGTCGGATGTATCAAAATCTATGGCCTGAAATGCTTAAATTGAAGGACTGGCCTACATCAAATCATTTTGAAGAGCTTTTGCCTTCCCATGGAGTTAAATACATGAATTCTTTACCTTTTCAACCATACACAAACTTGAAGTCTGGTTTGCTGAATGTCTCAACCTTGCTTCCTGATGACATCTTAAAGCTTGACATGGGCCCAAAATCATATATAGCTTATGGCTATGCACAGGAACTTGGTAGA…
>OsJMJ719
ATGCCGCCCAAGAGGAAGCGCGGTGGCGGGAGGCCGCGCAAGGCCCCGGAGGACGCCGCCGCCAAGGAAAACGGTGAGAAGACAAACAAGGAGGAGGAAACGCAGGCTTCTCCTGAGGAGAATGGCGCAGGGCAGACTCAGGCCTCGAGAACCGCAAGAAAGCGCAGGAAGGGTCCTGTTGCTGATCCCTCTTCGACTGAACTTCCACCCAGGAAGCTCAGGGACAGGCGGAACGTTCCAGCGGTAGACTACAAGGAGAATAAGCACACAAAAAAGATGGATGGAACTTCAACCATGTGCCATCAGTGCCAAAGGAAGGACAGTGGAAGAGTTGTGAGGTGCCGGAATGGTGCTGAAAAAAACAGGAGGCACAGATATTGTGTCAAGTGCATCAAACGC…
>OsJMJ720
ATGGCGGCGGAGGAGGTGGAGGCGGCGGCGATCGACGGATCCGGCGAGGAGGCGAAGCGGAAGAGTGGTAAGCAGAGGGGATCGGGCGCCAAGGGGAGGCGCCGGAACGGCGACCGGGCTTTCCGCCCGCCGGCGATGAGGCCGGAGGAAGAAGGGCGCGGTGTTGCGACGAGGCCCGGGGCGCTCAGGGAAAGGAAGCCGCCGCCCAACGCCTTCAACGCGCCAGACGATGATGAGGATGTCGAGAAAACTGATCAACTTCTCGAGCCTCTCAACAAGCCCAAAAGACGTGATGCAGGGAAGAAGAGAGGACCCAGAAAAAAGAAAGTGGATCAAGAGAACATCAAAACCCACAGGCATAACGCAAATGCAGTAAAAGGCAAGATGTTAGTCAATGAT…

## Sheet: Table S3
Supplementary Table 3. Detailed information of JmjC family genes in G. hirsutum, G. raimondii and G. arboretum .
Name	Locus ID	Chromosome location	Gene Length	CDS Length	Protein Length	Molecular Weight(KDa)	Isoelectric Point	Subcellular localization
GhJMJ1	Gohir.A01G132300	A01:43443636..43451556 +	7316	2970	989	113.04	5.27	Cytoplasmic
GhJMJ2	Gohir.A03G165400	A03:102229949..102244234 +	13753	3198	1065	121.09	6.17	Nuclear
GhJMJ3	Gohir.A04G056100	A04:27930534..27933187 -	1809	951	316	36.24	5.45	Cytoplasmic
GhJMJ4	Gohir.A05G111500	A05:10489436..10495261 +	5315	2844	947	106.91	5.57	Nuclear/Cytoplasmic
GhJMJ5	Gohir.A05G224700	A05:22768916..22775212 -	6081	2886	961	110.09	5.35	Nuclear/Cytoplasmic
GhJMJ6	Gohir.A05G296400	A05:38847624..38855264 -	7351	4488	1495	166.59	6.45	Nuclear
GhJMJ7	Gohir.A07G054000	A07:6774142..6783760 -	9076	4770	1589	180.01	8.76	Nuclear
GhJMJ8	Gohir.A08G154100	A08:107749584..107757035 -	5507	1970	656	73.86	6.28	Chloroplast/Cytoplasmic
GhJMJ9	Gohir.A08G182400	A08:115073954..115077419 -	3197	1692	563	64.91	8.66	Cytoplasmic
GhJMJ10	Gohir.A08G209400	A08:119165946..119171788 -	4795	2604	867	98.35	5.26	Nuclear
GhJMJ11	Gohir.A09G068500	A09:55824097..55829672 +	4195	2679	892	102.79	8.58	Nuclear
GhJMJ12	Gohir.A09G109100	A09:65211172..65213348 -	1584	1158	385	43.68	5.04	Nuclear/Extracellular
GhJMJ13	Gohir.A09G244800	A09:81540063..81548340 +	7746	4845	1614	182.43	9.06	Nuclear
GhJMJ14	Gohir.A10G005000	A10:438785..446432 +	6915	3186	1061	120.81	5.63	Nuclear
GhJMJ15	Gohir.A10G011600	A10:925722..928796 +	3012	2436	811	92.87	8.45	Nuclear
GhJMJ16	Gohir.A10G022100	A10:2010959..2017442 -	4974	3132	1043	118.43	8.41	Nuclear
GhJMJ17	Gohir.A11G097300	A11:9362609..9368278 -	5254	3567	1188	135.07	6.68	Nuclear
GhJMJ18	Gohir.A11G247600	A11:97114128..97124008 +	8997	3750	1249	140.25	6.83	Nuclear
GhJMJ19	Gohir.A12G133400	A12:80157153..80167114 -	9418	3168	1055	118.7	7.41	Nuclear
GhJMJ20	Gohir.A12G206600	A12:96004614..96012026 -	6387	2616	871	98.47	7.32	Nuclear
GhJMJ21	Gohir.A12G249800	A12:100261303..100269746 +	7982	4407	1468	163.64	9.32	Nuclear
GhJMJ22	Gohir.A12G272800	A12:102653234..102658061 -	4411	1458	485	56.31	5.13	PlasmaMembrane/Cytoplasmic
GhJMJ23	Gohir.A13G060900	A13:13269170..13274203 +	3050	1014	337	38.42	8.32	Nuclear/Cytoplasmic
GhJMJ24	Gohir.A13G127100	A13:83785654..83791626 -	5790	2934	977	112.42	8.86	Nuclear
GhJMJ25	Gohir.A13G167600	A13:96447355..96457689 +	10335	3420	1139	128.64	6.34	Nuclear
GhJMJ26	Gohir.D02G188600	D02:65798862..65813424 +	14051	3198	1065	121.41	6.14	Nuclear
GhJMJ27	Gohir.D03G174500	D03:52892282..52899334 +	5951	2613	870	98.27	7.86	Nuclear
GhJMJ28	Gohir.D03G175900	D03:53031559..53036476 +	4255	2493	830	93.96	7.16	Nuclear
GhJMJ29	Gohir.D04G093400	D04:28700831..28703913 -	2387	1527	508	58.25	8.89	Cytoplasmic/Chloroplast
GhJMJ30	Gohir.D05G227200	D05:20973896..20979969 -	6074	2796	931	106.57	5.23	Cytoplasmic
GhJMJ31	Gohir.D05G296300	D05:32433916..32442025 -	7342	4488	1495	166.18	6.33	Nuclear
GhJMJ32	Gohir.D05G111900	D05:9686290..9692244 +	5348	2844	947	107.2	5.68	Nuclear
GhJMJ33	Gohir.D06G112900	D06:30549443..30556383 +	6587	1260	419	46.85	5.31	Mitochondrial
GhJMJ34	Gohir.D07G155700	D07:27764028..27768702 -	3855	2364	787	89.58	8.82	Nuclear
GhJMJ35	Gohir.D07G058400	D07:6629484..6638820 -	9041	4767	1588	179.96	8.86	Nuclear
GhJMJ36	Gohir.D08G175000	D08:56206352..56213780 -	6536	2541	846	95.38	7.68	Nuclear
GhJMJ37	Gohir.D08G200900	D08:61223543..61236439 -	12336	4752	1583	180.36	6.1	Nuclear
GhJMJ38	Gohir.D08G226400	D08:64952595..64958448 -	5025	2829	942	106.96	5.59	Nuclear
GhJMJ39	Gohir.D09G068400	D09:31687163..31692514 +	4188	2679	892	102.68	8.45	Nuclear
GhJMJ40	Gohir.D09G245700	D09:53140029..53147957 +	7744	4842	1613	182.25	9.09	Nuclear
GhJMJ41	Gohir.D10G005000	D10:443686..451139 +	6812	3189	1062	120.78	5.77	Nuclear
GhJMJ42	Gohir.D10G011100	D10:950304..954837 +	4534	3075	1024	117.61	7.93	Nuclear
GhJMJ43	Gohir.D10G022900	D10:1961908..1967615 -	4971	3114	1037	117.64	8.3	Nuclear
GhJMJ44	Gohir.D11G257900	D11:57454332..57462821 +	7445	3750	1249	139.95	6.83	Nuclear
GhJMJ45	Gohir.D12G136900	D12:45669352..45679244 -	9005	3159	1052	118.41	7.25	Nuclear
GhJMJ46	Gohir.D12G209000	D12:57055659..57063484 -	6404	2574	857	96.69	7.15	Nuclear
GhJMJ47	Gohir.D12G250600	D12:61250647..61259343 +	7775	4293	1430	159.24	9.24	Nuclear
GhJMJ48	Gohir.D12G273500	D12:63484186..63488938 -	4241	1449	482	56.16	5.14	PlasmaMembrane/Cytoplasmic
GhJMJ49	Gohir.D13G130700	D13:46131026..46137171 -	5826	2973	990	114.19	8.83	Nuclear
GhJMJ50	Gohir.D13G173000	D13:57014142..57019322 +	4889	3474	1157	130.6	6.24	Nuclear
GhJMJ51	Gohir.1Z005600	scaffold_1203:9402..12937 +	3026	1800	599	68.17	8.87	Nuclear
GrJMJ1	Gorai.001G061900	Chr01:6172938..6182542 reverse	9605	4767	1588	180.137	9.031
GrJMJ2	Gorai.001G178600	Chr01:26962512..26967227 reverse	4716	2076	691	78.624	8.733
GrJMJ3	Gorai.002G140900	Chr02:24635705..24643892 forward	8188	2970	989	113.295	5.26
GrJMJ4	Gorai.003G185200	Chr03:45602026..45608888 forward	6863	2616	871	98.448	7.694
GrJMJ5	Gorai.004G182600	Chr04:49567181..49574647 reverse	7467	2541	846	95.385	7.564
GrJMJ6	Gorai.004G211700	Chr04:54431212..54445166 reverse	13955	5607	1868	213.293	7.141
GrJMJ7	Gorai.004G240400	Chr04:57833459..57839438 reverse	5980	2829	942	106.874	5.494
GrJMJ8	Gorai.005G211300	Chr05:59221992..59235947 forward	13956	3150	1049	119.631	6.621
GrJMJ9	Gorai.006G082600	Chr06:31374020..31379376 forward	5357	2679	892	102.8	8.028
GrJMJ10	Gorai.006G123100	Chr06:37456591..37458916 reverse	2326	1158	385	43.828	5.011
GrJMJ11	Gorai.006G270100	Chr06:50763190..50771352 forward	8163	4842	1613	182.18	9.244
GrJMJ12	Gorai.007G109100	Chr07:8224040..8239756 reverse	15717	3738	1245	141.308	7.639
GrJMJ13	Gorai.007G276200	Chr07:47143187..47153658 forward	10472	3798	1265	141.658	7.201
GrJMJ14	Gorai.008G224500	Chr08:51130202..51138271 reverse	8070	2571	856	96.514	7.528
GrJMJ15	Gorai.008G268700	Chr08:54726773..54736162 forward	9390	4287	1428	159.028	9.557
GrJMJ16	Gorai.008G293900	Chr08:56750060..56754580 reverse	4521	1455	484	56.328	4.98
GrJMJ17	Gorai.009G116100	Chr09:8523681..8531055 forward	7375	2844	947	107.247	5.964
GrJMJ18	Gorai.009G234900	Chr09:18540008..18546123 reverse	6116	2886	961	110.046	4.992
GrJMJ19	Gorai.009G313100	Chr09:29266191..29274217 reverse	8027	4491	1496	166.439	6.793
GrJMJ20	Gorai.009G395600	Chr09:54720707..54724017 reverse	3311	1527	508	58.179	9.257
GrJMJ21	Gorai.011G005400	Chr11:437274..444761 forward	7488	3189	1062	120.847	5.946
GrJMJ22	Gorai.011G012300	Chr11:878079..883801 forward	5723	3081	1026	117.922	7.778
GrJMJ23	Gorai.011G024000	Chr11:1722321..1728112 reverse	5792	3117	1038	117.884	8.159
GrJMJ24	Gorai.013G146800	Chr13:40331498..40337787 reverse	6290	2523	840	96.717	8.339
GrJMJ25	Gorai.013G187600	Chr13:48823789..48829042 reverse	5254	3540	1179	133.141	6.608
GaJMJ1	Ga01G1320	Chr01:32641388..32650311 reverse	8924	2982	993	113.489	5.316
GaJMJ2	Ga01G2762	Chr01:112053317..112059279 forward	5963	2613	870	98.259	7.771
GaJMJ3	Ga03G2199	Chr03:129681765..129698958 forward	17194	3345	1114	127.051	6.698
GaJMJ4	Ga04G1141	Chr04:67516171..67518555 reverse	2385	1527	508	58.314	8.424
GaJMJ5	Ga05G1179	Chr05:10390299..10395614 forward	5316	2844	947	107.094	5.519
GaJMJ6	Ga05G2384	Chr05:22336530..22342612 reverse	6083	2886	961	110.09	5.194
GaJMJ7	Ga05G3196	Chr05:38964018..38971375 reverse	7358	4494	1497	166.717	6.964
GaJMJ8	Ga06G1281	Chr06:53320700..53327819 forward	7120	1212	403	45.016	5.847
GaJMJ9	Ga07G0637	Chr07:7113534..7122575 reverse	9042	4770	1589	180.047	8.71
GaJMJ10	Ga07G1676	Chr07:38938271..38942127 reverse	3857	2361	786	89.657	8.548
GaJMJ11	Ga08G1823	Chr08:112431642..112437427 reverse	5786	2472	823	92.95	7.478
GaJMJ12	Ga08G2142	Chr08:119959529..119973389 reverse	13861	5478	1825	208.798	7.017
GaJMJ13	Ga08G2445	Chr08:124201710..124206729 reverse	5020	2817	938	106.385	5.705
GaJMJ14	Ga09G0777	Chr09:55804322..55808516 forward	4195	2679	892	102.826	8.285
GaJMJ15	Ga09G1250	Chr09:67553068..67556326 reverse	3259	1080	359	40.569	4.68
GaJMJ16	Ga09G2790	Chr09:84671736..84679480 forward	7745	4845	1614	182.625	9.07
GaJMJ17	Ga10G2849	Chr10:127445340..127450298 forward	4959	3129	1042	118.134	8.007
GaJMJ18	Ga10G2977	Chr10:128551749..128556177 reverse	4429	3051	1016	116.79	7.716
GaJMJ19	Ga10G3046	Chr10:129016723..129023666 reverse	6944	3186	1061	120.799	5.707
GaJMJ20	Ga11G1104	Chr11:20132432..20141955 reverse	9524	3678	1225	137.613	7.343
GaJMJ21	Ga11G3032	Chr11:114939736..114951865 forward	12130	3627	1208	137.074	7.191
GaJMJ22	Ga12G0046	Chr12:361317..365727 forward	4411	1458	485	56.425	4.91
GaJMJ23	Ga12G0297	Chr12:2480919..2496517 reverse	15599	5874	1957	218.927	9.62
GaJMJ24	Ga12G0734	Chr12:6874836..6881693 forward	6858	2616	871	98.474	7.503
GaJMJ25	Ga12G1557	Chr12:23946732..23955935 forward	9204	3090	1029	116.045	7.625
GaJMJ26	Ga13G0701	Chr13:10718741..10768374 reverse	49634	3012	1003	115.641	7.951
GaJMJ27	Ga13G1604	Chr13:101732334..101738184 reverse	5851	2931	976	112.207	8.532
GaJMJ28	Ga13G2148	Chr13:115991034..115995892 reverse	4859	3471	1156	130.6	6.561

## Sheet: Table S4
Supplementary Table 4. Protein sequences and lengths of the major motifs identified by MEME in the putative GhJMJ proteins.
Motif	Width	Conserved amino acid sequences
1	50	TDIPGVTVPMLYIGMLFSSFAWHVEDHHLYSJNYLHCGAPKTWYGVPGDA
2	21	FVQNPGEFVFTPPGAYHQVFN
3	41	APVYYPTKEEFEDPLAYIQKIRPEASQYGICKIVPPLSWTP
4	41	LKPDLGPKTYIAYGVAZELGRGDSVTKLHCDMSDAVNVLTH
5	21	SIVDSHRSCPNCSYDLCLSCC
6	29	GGAVWDIFRRQDVPKLEAYLKKHEREFRH
7	43	WPZMLKLKDWPPSNEFEELLPRHCAEFISCLPFKEYTNPRSGJ
8	29	HGFNCGEAVNFAPVDWLPHGQIAVERYAE
9	41	SCIKVALDFVSPENVGECIRLTEEFRLLPKBHRAKEDKLEV
10	35	NYLYCPTAKDIZDEDLEHFQRHWAKGEPVIVRNVL
11	29	VIHPIHDQSFYLTMEHKRKLKEEFGVEPW
12	31	VKAJDCLDWCEVEINIHQFFKGYTEGRFYSN
13	50	GKLWCNSQAIFPKGFKSRVKYISVLDPTNMAYYISEILDAGRLGPLFKVS
14	50	FFSHKYLVQHRRVHLDDRPLKCPWKGCKMTFKWAWARTEHIRVHTGARPY
15	50	RWSVMKSRACTSVSPNYYRTIVCTLCKRDCYVAFVNCSCYSHPVCLRHDI
16	50	DRVTFFMSGRNYTFRDFEKMANKVFSRRYYSAGCLPATYLEKEFWHEIAC
17	27	EIAKACPFCRGNCNCKACLRSDGLIKD
18	21	WKANEBGSIPCPPKELGGCGD
19	50	LLPFLKQINZEQKKEIEIEAKIQGLLPSZIEJQQAVCYDBERVYCBNCKT
20	29	LFDEQPDLLHEKTTLLSPSILKEEGVPVY

## Sheet: Table S5
Supplementary Table 5. Orthologous gene pairs of GhJMJ genes between the At and Dt subgenomes.
At subgenomes	Dt subgenomes
Gohir.A04G056100.1	Gohir.D04G093400.1
Gohir.A05G111500.1	Gohir.D05G111900.1
Gohir.A05G224700.1	Gohir.D05G227200.1
Gohir.A05G296400.1	Gohir.D05G296300.1
Gohir.A07G054000.1	Gohir.D07G058400.1
Gohir.A08G154100.1	Gohir.D08G175000.1
Gohir.A08G209400.1	Gohir.D08G226400.1
Gohir.A09G068500.1	Gohir.D09G068400.1
Gohir.A09G109100.1	Gohir.D09G105700.1
Gohir.A09G244800.1	Gohir.D09G245700.1
Gohir.A10G005000.1	Gohir.D10G005000.1
Gohir.A10G011600.1	Gohir.D10G011100.1
Gohir.A10G022100.1	Gohir.D10G022900.1
Gohir.A11G247600.2	Gohir.D11G257900.1
Gohir.A12G133400.1	Gohir.D12G136900.1
Gohir.A12G206600.2	Gohir.D12G209000.1
Gohir.A12G249800.1	Gohir.D12G250600.1
Gohir.A12G272800.1	Gohir.D12G273500.1
Gohir.A13G127100.1	Gohir.D13G130700.1
Gohir.A13G167600.1	Gohir.D13G173000.1

## Sheet: Table S6
Supplementary Table 6. The duplication types of GhJMJ genes in G. hirsutum.
Name	Locus ID	Duplication Type
GhJMJ1	Gohir.A01G132300	Dispersed
GhJMJ2	Gohir.A03G165400	WGD or Segmental
GhJMJ3	Gohir.A04G056100	WGD or Segmental
GhJMJ4	Gohir.A05G111500	WGD or Segmental
GhJMJ5	Gohir.A05G224700	WGD or Segmental
GhJMJ6	Gohir.A05G296400	WGD or Segmental
GhJMJ7	Gohir.A07G054000	WGD or Segmental
GhJMJ8	Gohir.A08G154100	WGD or Segmental
GhJMJ9	Gohir.A08G182400	Dispersed
GhJMJ10	Gohir.A08G209400	WGD or Segmental
GhJMJ11	Gohir.A09G068500	WGD or Segmental
GhJMJ12	Gohir.A09G109100	WGD or Segmental
GhJMJ13	Gohir.A09G244800	WGD or Segmental
GhJMJ14	Gohir.A10G005000	WGD or Segmental
GhJMJ15	Gohir.A10G011600	WGD or Segmental
GhJMJ16	Gohir.A10G022100	WGD or Segmental
GhJMJ17	Gohir.A11G097300	Dispersed
GhJMJ18	Gohir.A11G247600	WGD or Segmental
GhJMJ19	Gohir.A12G133400	WGD or Segmental
GhJMJ20	Gohir.A12G206600	WGD or Segmental
GhJMJ21	Gohir.A12G249800	WGD or Segmental
GhJMJ22	Gohir.A12G272800	WGD or Segmental
GhJMJ23	Gohir.A13G060900	WGD or Segmental
GhJMJ24	Gohir.A13G127100	WGD or Segmental
GhJMJ25	Gohir.A13G167600	WGD or Segmental
GhJMJ26	Gohir.D02G188600	WGD or Segmental
GhJMJ27	Gohir.D03G174500	WGD or Segmental
GhJMJ28	Gohir.D03G175900	Dispersed
GhJMJ29	Gohir.D04G093400	WGD or Segmental
GhJMJ30	Gohir.D05G227200	WGD or Segmental
GhJMJ31	Gohir.D05G296300	WGD or Segmental
GhJMJ32	Gohir.D05G111900	WGD or Segmental
GhJMJ33	Gohir.D06G112900	WGD or Segmental
GhJMJ34	Gohir.D07G155700	Dispersed
GhJMJ35	Gohir.D07G058400	WGD or Segmental
GhJMJ36	Gohir.D08G175000	WGD or Segmental
GhJMJ37	Gohir.D08G200900	WGD or Segmental
GhJMJ38	Gohir.D08G226400	WGD or Segmental
GhJMJ39	Gohir.D09G068400	WGD or Segmental
GhJMJ40	Gohir.D09G245700	WGD or Segmental
GhJMJ41	Gohir.D10G005000	WGD or Segmental
GhJMJ42	Gohir.D10G011100	WGD or Segmental
GhJMJ43	Gohir.D10G022900	WGD or Segmental
GhJMJ44	Gohir.D11G257900	WGD or Segmental
GhJMJ45	Gohir.D12G136900	WGD or Segmental
GhJMJ46	Gohir.D12G209000	WGD or Segmental
GhJMJ47	Gohir.D12G250600	WGD or Segmental
GhJMJ48	Gohir.D12G273500	WGD or Segmental
GhJMJ49	Gohir.D13G130700	WGD or Segmental
GhJMJ50	Gohir.D13G173000	WGD or Segmental
GhJMJ51	Gohir.1Z005600	Dispersed

## Sheet: Table S7
Supplementary Table 7. The links of JMJC genes among G.hirsutum, T.cacao and O.sativa.
G.hirsutum	T.cacao	O.sativa
Gohir.A01G132300.1
Gohir.A03G165400.1	Thecc.02G157900.1.v2.1
Gohir.A04G056100.1	Thecc.05G183800.1.v2.1
Gohir.A05G111500.1	Thecc.06G005300.1.v2.1
Gohir.A05G224700.1	Thecc.08G103800.1.v2.1	LOC_Os03g27250.1
Gohir.A05G296400.1	Thecc.10G077000.1.v2.1
Gohir.A07G054000.1	Thecc.03G121300.1.v2.1
Gohir.A08G154100.1	Thecc.03G309300.1.v2.1
Gohir.A08G182400.1
Gohir.A08G209400.1	Thecc.05G311000.1.v2.1
Gohir.A09G068500.1
Gohir.A09G109100.1	Thecc.09G252800.1.v2.1
Gohir.A09G244800.1	Thecc.03G121300.1.v2.1
Gohir.A10G005000.1	Thecc.06G005300.1.v2.1
Gohir.A10G011600.1	Thecc.06G226500.1.v2.1
Gohir.A10G022100.1	Thecc.06G201800.1.v2.1	LOC_Os07g37140.1
Gohir.A11G097300.1	Thecc.01G341300.1.v2.1
Gohir.A11G247600.1
Gohir.A12G133400.1	Thecc.02G157900.1.v2.1
Gohir.A12G206600.1
Gohir.A12G249800.1	Thecc.01G341300.1.v2.1,Thecc.03G199100.1.v2.1
Gohir.A12G272800.1
Gohir.A13G060900.1	Thecc.02G157900.1.v2.1
Gohir.A13G127100.1	Thecc.07G187900.1.v2.1
Gohir.A13G167600.1	Thecc.05G271200.1.v2.1
Gohir.D02G188600.1	Thecc.02G157900.1.v2.1
Gohir.D03G174500.1	Thecc.03G309300.1.v2.1
Gohir.D03G175900.1	Thecc.03G309300.1.v2.1	LOC_Os02g46930.1
Gohir.D04G093400.1	Thecc.05G183800.1.v2.1
Gohir.D05G227200.1		LOC_Os03g27250.1
Gohir.D05G296300.1	Thecc.10G077000.1.v2.1
Gohir.D05G111900.1	Thecc.06G005300.1.v2.1
Gohir.D06G112900.1	Thecc.09G224700.1.v2.1
Gohir.D07G155700.1	Thecc.01G256500.1.v2.1,Thecc.05G271200.1.v2.1
Gohir.D07G058400.1	Thecc.03G121300.1.v2.1
Gohir.D08G175000.1	Thecc.03G309300.1.v2.1	LOC_Os10g42690.1
Gohir.D08G200900.1	Thecc.03G277900.1.v2.1
Gohir.D08G226400.1	Thecc.05G311000.1.v2.1
Gohir.D09G068400.1
Gohir.D09G245700.1	Thecc.03G121300.1.v2.1
Gohir.D10G005000.1	Thecc.06G005300.1.v2.1
Gohir.D10G011100.1	Thecc.06G226500.1.v2.1
Gohir.D10G022900.1	Thecc.06G201800.1.v2.1	LOC_Os07g37140.1
Gohir.D11G257900.1	Thecc.01G256500.1.v2.1,Thecc.05G271200.1.v2.1
Gohir.D12G136900.1	Thecc.02G157900.1.v2.1
Gohir.D12G209000.1	Thecc.03G309300.1.v2.1	LOC_Os10g42690.1,LOC_Os02g46930.1
Gohir.D12G250600.1	Thecc.01G341300.1.v2.1,Thecc.03G199100.1.v2.1
Gohir.D12G273500.1
Gohir.D13G130700.1	Thecc.07G187900.1.v2.1
Gohir.D13G173000.1	Thecc.05G271200.1.v2.1
Gohir.1Z005600.1

## Sheet: Table S8
Supplementary Table 8. The FPKM value of GhJMJ genes in cotton different tissues.
Gene Name	Gene ID	Principle Transcript ID	Species	Assembly	Calycle	Leaf	Petal	Pistil	Root	Stamen	Stem	Torus	Ovule in anthesis	Ovule in 1 day post-anthesis	Ovule in 3 days post-anthesis	Ovule in 5 days post-anthesis	Ovule in 10 days post-anthesis	Ovule in 20 days post-anthesis	Fiber in 5 days post-anthesis	Fiber in 10 days post-anthesis	Fiber in 20 days post-anthesis	Fiber in 25 days post-anthesis
GhJMJ1	Gohir.A01G132300	Gohir.A01G132300.1	Gossypium hirsutum	JGI	3.35	10.83	14.46	11.39	13.97	18.98	16.58	14.55	13.82	5.42	6.03	3.89	8.89	4.91	4.39	3.5	6.29	6.83
GhJMJ2	Gohir.A03G165400	Gohir.A03G165400.1	Gossypium hirsutum	JGI	1.77	4.78	1.34	8.82	3.16	0.54	6.44	3.92	8.54	9.91	7.33	9.09	9.2	8.71	4.49	2.2	1.87	3.58
GhJMJ3	Gohir.A04G056100	Gohir.A04G056100.1	Gossypium hirsutum	JGI	1.82	2.3	0.07	5.99	1.31	0.31	2.55	4.28	3.25	2.05	3.18	3.12	1.3	2.42	1.78	0.06	1.56	1.14
GhJMJ4	Gohir.A05G111500	Gohir.A05G111500.1	Gossypium hirsutum	JGI	0.14	0.57	0.33	0.8	0	0.16	0	0.23	0.76	1.16	1.28	1.6	0.81	4.23	2.97	0.86	0.22	0.76
GhJMJ5	Gohir.A05G224700	Gohir.A05G224700.1	Gossypium hirsutum	JGI	0.23	0.33	0.14	0.11	0.08	0.75	0.16	0.27	0.04	0.02	0.01	0	0.18	0	0.02	0.23	1.39	0.4
GhJMJ6	Gohir.A05G296400	Gohir.A05G296400.1	Gossypium hirsutum	JGI	1.67	4.51	1.71	4.65	2.2	1.49	5.95	2.54	4.02	0.74	2.7	4.75	3.21	3.38	1.74	0.79	2.41	2.97
GhJMJ7	Gohir.A07G054000	Gohir.A07G054000.1	Gossypium hirsutum	JGI	1.89	2.73	1.17	7.67	2.29	0.42	1.63	2.6	6.96	5.24	4.23	7.37	5.55	7.57	3.06	1.74	0.62	2.21
GhJMJ8	Gohir.A08G154100	Gohir.A08G154100.1	Gossypium hirsutum	JGI	0	1.14	4.16	2.3	0.83	3.11	1.06	0.57	1.64	1.34	2.67	3.51	1.41	5.23	1.57	0.84	1.4	4.04
GhJMJ9	Gohir.A08G182400	Gohir.A08G182400.1	Gossypium hirsutum	JGI	0.43	3.2	0	0	1.65	0.73	3.63	2.84	0.94	1.07	0.95	1.95	1.47	0	1.72	0	0.63	2.65
GhJMJ10	Gohir.A08G209400	Gohir.A08G209400.1	Gossypium hirsutum	JGI	5.04	9.58	1.64	7.73	6.02	2.05	9.42	8.89	9.09	9.81	8.18	9.84	6.07	8.11	5.45	2.88	10.74	5.14
GhJMJ11	Gohir.A09G068500	Gohir.A09G068500.1	Gossypium hirsutum	JGI	4.41	3.88	2.59	3	3.32	2.48	1.59	12.72	2.58	2.82	3.12	2.93	1.23	2.93	3.36	1.23	5.09	2.74
GhJMJ12	Gohir.A09G109100	Gohir.A09G109100.1	Gossypium hirsutum	JGI	0	2.62	0.14	3.49	1.39	0.28	0.68	0	4.23	1.69	3.93	3.67	1.51	1.22	2.8	2.25	1.94	1.97
GhJMJ13	Gohir.A09G244800	Gohir.A09G244800.1	Gossypium hirsutum	JGI	2.12	3.81	0.85	6.23	3	0.85	3.27	4.08	7.49	0.91	5.19	8.6	6.2	6.54	1.21	1.47	3.98	2.78
GhJMJ14	Gohir.A10G005000	Gohir.A10G005000.1	Gossypium hirsutum	JGI	1	0.46	3.19	5.44	0.19	0	0	3.26	0.44	3.31	2.29	3.28	1.44	4.67	0.59	1.95	1.11	2.73
GhJMJ15	Gohir.A10G011600	Gohir.A10G011600.1	Gossypium hirsutum	JGI	0.02	0.04	0.04	0	0	0	0.04	0.04	0.22	0.23	0.11	0.14	0	0.08	0.18	0	0.4	0
GhJMJ16	Gohir.A10G022100	Gohir.A10G022100.1	Gossypium hirsutum	JGI	0.83	2.36	0.63	4	2.24	0.21	1.47	2.2	1.16	2.17	2.38	2.62	2.41	3.5	2.04	1.16	6.13	2.65
GhJMJ17	Gohir.A11G097300	Gohir.A11G097300.1	Gossypium hirsutum	JGI	0.02	0.05	0.02	0.02	0.03	0.03	0.05	0.05	0.06	0.09	0.38	0.36	0	0.18	0	0.68	0.08	0.03
GhJMJ18	Gohir.A11G247600	Gohir.A11G247600.1	Gossypium hirsutum	JGI	1.51	2.33	3.83	3.39	3.49	6.69	1.31	3	1.48	3.24	1.44	3.99	3.16	3.5	2.22	1.05	5.29	5.98
GhJMJ19	Gohir.A12G133400	Gohir.A12G133400.1	Gossypium hirsutum	JGI	1.03	5.58	0.23	4.04	2.3	0.27	4.12	3.68	5.36	3.66	7.15	6.2	3.26	3.76	10.1	3.9	0.86	2.53
GhJMJ20	Gohir.A12G206600	Gohir.A12G206600.1	Gossypium hirsutum	JGI	0.23	2.26	18.18	0	1.2	6.75	1.85	0.45	2.69	0.73	0.91	0.92	1.78	2.86	0.38	0.14	0.79	1.39
GhJMJ21	Gohir.A12G249800	Gohir.A12G249800.1	Gossypium hirsutum	JGI	0	0	0.2	0	0	0	1.25	3.69	9.33	0	0	0	0	12.73	0.81	0.37	2.24	0
GhJMJ22	Gohir.A12G272800	Gohir.A12G272800.1	Gossypium hirsutum	JGI	0	0.93	0	0.46	1.72	2.55	2.09	3.26	2.45	0.62	1.51	2.78	1.09	1.16	0.94	0	2.09	0.74
GhJMJ23	Gohir.A13G060900	Gohir.A13G060900.1	Gossypium hirsutum	JGI	0	0.2	0.2	0.34	1.32	0.6	0.51	0.7	1.52	0.97	1.74	0	1.56	0.74	0.44	0.66	0	0.32
GhJMJ24	Gohir.A13G127100	Gohir.A13G127100.1	Gossypium hirsutum	JGI	0.06	0	0.03	0.36	0.02	0.04	0.07	0.03	0.68	0.23	0.42	0.16	0.23	1.46	0.02	0.4	0	0.3
GhJMJ25	Gohir.A13G167600	Gohir.A13G167600.1	Gossypium hirsutum	JGI	0	0.03	0.08	0.03	0.09	0	0	0	0.02	0.03	0.02	0	0.24	0.12	0	0.05	0.2	0
GhJMJ26	Gohir.D02G188600	Gohir.D02G188600.1	Gossypium hirsutum	JGI	2.55	3.09	1.27	6.55	1.25	0.96	5.11	3.49	6.86	5.23	5.34	7.07	4.27	9	4.13	1.95	2.32	4.12
GhJMJ27	Gohir.D03G174500	Gohir.D03G174500.1	Gossypium hirsutum	JGI	0.65	1.03	8.22	2.84	2.12	2.66	5.99	1.1	7.06	0.74	2.47	1.73	1.83	2.19	1.31	0.7	0	1.28
GhJMJ28	Gohir.D03G175900	Gohir.D03G175900.1	Gossypium hirsutum	JGI	0.53	0	1.22	0	1.38	0	3.18	0	6.23	0.42	1.02	1.75	0	1.05	0	0	0.83	0
GhJMJ29	Gohir.D04G093400	Gohir.D04G093400.1	Gossypium hirsutum	JGI	1.28	1.71	0	3.41	1.03	0.19	1.3	1.4	2.49	1.4	2.15	1.79	1.3	1.64	1.22	0.54	1.22	0.89
GhJMJ30	Gohir.D05G227200	Gohir.D05G227200.1	Gossypium hirsutum	JGI	0.23	0.27	0.16	0.04	0.12	0.37	0.09	0.3	0	0	0.01	0	0	0.08	0.03	0	0	0.1
GhJMJ31	Gohir.D05G296300	Gohir.D05G296300.1	Gossypium hirsutum	JGI	1.48	3.7	2.13	6.17	0.84	0.45	6.16	3.76	3.7	3.77	3.89	6.03	0.95	3.49	2.37	0.68	2.4	2.77
GhJMJ32	Gohir.D05G111900	Gohir.D05G111900.1	Gossypium hirsutum	JGI	0.19	0	0.32	0	0.45	0.55	1.24	0.44	0.46	1.13	0.66	0	0	1.07	1.68	1.25	0.33	2.91
GhJMJ33	Gohir.D06G112900	Gohir.D06G112900.1	Gossypium hirsutum	JGI	0.25	7.55	0.24	0	1.17	0.17	3.69	9.13	5.22	1.16	3.52	3.62	1.42	2.45	4.19	3.74	2.35	0
GhJMJ34	Gohir.D07G155700	Gohir.D07G155700.1	Gossypium hirsutum	JGI	3.72	5.97	0.72	6.62	5.52	0	9.02	8.89	2.36	4.04	1.49	10.95	1.71	1.62	1.91	2.04	4.52	2.86
GhJMJ35	Gohir.D07G058400	Gohir.D07G058400.1	Gossypium hirsutum	JGI	1	2.67	0.42	4.29	1.31	0.21	1.25	0.91	1.96	0.66	5.42	0.58	2.86	7	2.53	1.63	1.08	3.45
GhJMJ36	Gohir.D08G175000	Gohir.D08G175000.1	Gossypium hirsutum	JGI	0.71	1.02	3.03	2.54	1.09	1.94	1.82	0	0.68	0.54	1.47	1.01	2.46	4.89	1.09	0.78	0.85	4.43
GhJMJ37	Gohir.D08G200900	Gohir.D08G200900.1	Gossypium hirsutum	JGI	4.25	11.3	3.2	11.01	4.42	1.3	7.82	14.21	6.75	3.73	4.09	5.26	5.85	5.32	2.77	1.64	3.27	3.89
GhJMJ38	Gohir.D08G226400	Gohir.D08G226400.1	Gossypium hirsutum	JGI	5.72	11.2	3.52	10.11	6.83	4.29	12.54	11.66	11.15	13.52	10.14	10.68	9.21	7.67	6.41	4.14	8.88	8.12
GhJMJ39	Gohir.D09G068400	Gohir.D09G068400.1	Gossypium hirsutum	JGI	4.23	1.52	1.66	3.46	2.55	0.99	5.96	11.12	2.44	2.91	3.32	2.87	1.67	1.99	4.23	2.61	4.38	5.38
GhJMJ40	Gohir.D09G245700	Gohir.D09G245700.1	Gossypium hirsutum	JGI	1.7	4	0.88	6.63	3.03	0.63	6.14	1.79	11.06	11.51	8.56	14.91	7.52	7.82	3.5	1.74	0.84	7.01
GhJMJ41	Gohir.D10G005000	Gohir.D10G005000.1	Gossypium hirsutum	JGI	1.92	3.76	5.92	0.8	0.51	4.02	6	3.88	5.21	4.1	4.55	4.1	2.95	5.32	3.76	2.27	0.99	3.92
GhJMJ42	Gohir.D10G011100	Gohir.D10G011100.1	Gossypium hirsutum	JGI	0	0	0	0	0	0	0	0.24	0	0	0	0	0	0	0	0	0	0
GhJMJ43	Gohir.D10G022900	Gohir.D10G022900.1	Gossypium hirsutum	JGI	0.71	2.29	0.48	1.94	0.77	0.39	1.71	3.75	4.03	3.56	2.71	3.25	2.37	0.78	2.4	0.76	1.27	1.52
GhJMJ44	Gohir.D11G257900	Gohir.D11G257900.1	Gossypium hirsutum	JGI	3.29	4.94	3.95	1.37	0	19.02	5.87	3.05	4.25	1.15	5.49	3.34	3.46	4.13	2.39	1.25	6.69	3.76
GhJMJ45	Gohir.D12G136900	Gohir.D12G136900.1	Gossypium hirsutum	JGI	1.4	5.07	0.43	5.11	2.56	0.34	5.77	3.25	2.22	2.8	3.07	3.22	1.84	3.9	1.4	0.88	1.6	1.81
GhJMJ46	Gohir.D12G209000	Gohir.D12G209000.1	Gossypium hirsutum	JGI	0.67	0.97	23.95	3.98	1.25	5.27	2.82	2.68	5.64	1.36	1.56	0.29	3.19	2.77	1.74	1.21	0.9	0.92
GhJMJ47	Gohir.D12G250600	Gohir.D12G250600.1	Gossypium hirsutum	JGI	0.33	1.24	0.9	10.35	1.71	0.41	1.07	1.02	7.63	9.22	6.55	11.09	5.03	10.81	3.85	2.38	0.54	6.46
GhJMJ48	Gohir.D12G273500	Gohir.D12G273500.1	Gossypium hirsutum	JGI	0.21	0.91	0.06	1.79	0.28	0.17	1.56	0.91	1.94	0.53	0.94	1.2	1.15	0.95	1.11	0.94	0.84	0.32
GhJMJ49	Gohir.D13G130700	Gohir.D13G130700.1	Gossypium hirsutum	JGI	0.02	0.27	0.06	0.26	0.06	0.08	0.17	0	0.38	0.44	0.18	0.18	0.52	5	0.15	0.49	0.11	0.27
GhJMJ50	Gohir.D13G173000	Gohir.D13G173000.1	Gossypium hirsutum	JGI	0	0	0.03	0	0	0.69	0.06	0	0.02	0	0.03	0.1	0.13	0.5	0.05	0	0	0
GhJMJ51	Gohir.1Z005600	Gohir.1Z005600.1	Gossypium hirsutum	JGI	0	1.78	0.32	2.21	1.87	0	2.22	2.25	0.5	2.99	0.29	2.01	0	2.37	0	0.58	0	1.25

## Sheet: Table S9
Supplementary Table 9. 545 putative TFBSs in the upstream sequences of 48 GhJMJs
#pattern name	Family	sequence name	start	stop	strand	score	p-value	q-value	matched sequence
Gh_A08G2008	AP2	GhJMJ10	1216	1235	+	17.3077	5.05e-07	0.00514	AAGAACAAAAAAAAGAAAAA
Gh_A08G2008	AP2	GhJMJ13	879	898	+	17.0385	6.69e-07	0.00594	AGGAAAAAAAGAAGAAGAAG
Gh_A08G2008	AP2	GhJMJ14	1911	1930	+	21.4487	5.75e-10	9.75e-05	AAAAAAGAGAGAGAGAGAAA
Gh_A08G2008	AP2	GhJMJ14	1909	1928	+	21.2821	1e-09	9.75e-05	AAAAAAAAGAGAGAGAGAGA
Gh_A08G2008	AP2	GhJMJ14	1907	1926	+	18.8462	8.48e-08	0.00393	CAAAAAAAAAGAGAGAGAGA
Gh_A08G2008	AP2	GhJMJ15	1270	1289	-	17.9487	2.51e-07	0.00393	GATAACGAGAGAACGAGAGA
Gh_A08G2008	AP2	GhJMJ25	414	433	+	18.2051	1.86e-07	0.00393	AAAAAAGAAGAAGAGAAAAA
Gh_A08G2008	AP2	GhJMJ25	412	431	+	17.5385	3.95e-07	0.00466	ATAAAAAAGAAGAAGAGAAA
Gh_A08G2008	AP2	GhJMJ28	13	32	-	16.6667	9.68e-07	0.00756	GAAAACAAAAGAGAGAAAGA
Gh_A08G2008	AP2	GhJMJ3	271	290	+	18.3205	1.62e-07	0.00393	AAAAAAAAAGAAAGGAGAGA
Gh_A08G2008	AP2	GhJMJ3	266	285	+	18.0128	2.32e-07	0.00393	AGAGAAAAAAAAAAGAAAGG
Gh_A08G2008	AP2	GhJMJ3	259	278	+	17.2692	5.27e-07	0.00514	AGAAAAGAGAGAAAAAAAAA
Gh_A08G2008	AP2	GhJMJ3	264	283	+	17.2179	5.56e-07	0.00517	AGAGAGAAAAAAAAAAGAAA
Gh_A08G2008	AP2	GhJMJ31	1288	1307	+	16.9487	7.32e-07	0.00621	AATAAAATGAAAAAAAGAAA
Gh_A08G2008	AP2	GhJMJ32	358	377	-	16.7051	9.32e-07	0.00756	AATAAATAAAAAAAGAGAAA
Gh_A08G2008	AP2	GhJMJ35	1829	1848	+	17.5128	4.06e-07	0.00466	AAAACAGAGGAAAAGAAAAG
Gh_A08G2008	AP2	GhJMJ36	1599	1618	-	18.5256	1.26e-07	0.00393	AATGGAAAGAGAAAGAGAAA
Gh_A08G2008	AP2	GhJMJ36	1597	1616	-	17.9103	2.62e-07	0.00393	TGGAAAGAGAAAGAGAAAAA
Gh_A08G2008	AP2	GhJMJ38	1438	1457	+	17.3077	5.05e-07	0.00514	AAGAACAAAAAAAAGAAAAA
Gh_A08G2008	AP2	GhJMJ39	1870	1889	-	17.8077	2.93e-07	0.00408	AAGAAGAAGAAGAAGAAAAG
Gh_A08G2008	AP2	GhJMJ41	1910	1929	+	18.6667	1.06e-07	0.00393	CAAAAAAAAAAAGAGAGAAA
Gh_A08G2008	AP2	GhJMJ42	1279	1298	-	17.9487	2.51e-07	0.00393	GATAACGAGAGAACGAGAGA
Gh_A08G2008	AP2	GhJMJ7	1832	1851	+	17.5641	3.85e-07	0.00466	AAAGCAGAGGAAAAGAAAAG
Gh_A08G2008	AP2	GhJMJ8	1599	1618	-	18.5256	1.26e-07	0.00393	AATGGAAAGAGAAAGAGAAA
Gh_A08G2008	AP2	GhJMJ8	1597	1616	-	17.9103	2.62e-07	0.00393	TGGAAAGAGAAAGAGAAAAA
Gh_D10G2093	ARF	GhJMJ16	1692	1712	-	11.6456	7.89e-07	0.156	TTGACAGTTTTTATGGAAAAA
Gh_D10G0266	ARF	GhJMJ3	822	831	-	16.4902	7.55e-07	0.153	TTGTCGGGAC
Gh_A01G0913	BBR-BPC	GhJMJ14	1915	1935	-	18.375	3.98e-08	0.00321	CAAATTTTCTCTCTCTCTCTT
Gh_D01G1330	BBR-BPC	GhJMJ14	1907	1930	+	16.8095	6.94e-08	0.00161	CAAAAAAAAAGAGAGAGAGAGAAA
Gh_A01G0913	BBR-BPC	GhJMJ14	1909	1929	-	15.8889	1.19e-07	0.00321	TTCTCTCTCTCTCTTTTTTTT
Gh_D01G1330	BBR-BPC	GhJMJ14	1909	1932	+	15.3333	1.35e-07	0.00259	AAAAAAAAGAGAGAGAGAGAAAAT
Gh_A01G0913	BBR-BPC	GhJMJ14	1913	1933	-	15.2778	1.54e-07	0.00321	AATTTTCTCTCTCTCTCTTTT
Gh_A01G0913	BBR-BPC	GhJMJ14	1911	1931	-	15.1528	1.63e-07	0.00321	TTTTCTCTCTCTCTCTTTTTT
Gh_D01G1330	BBR-BPC	GhJMJ14	1905	1928	+	13.4762	3.02e-07	0.00259	CTCAAAAAAAAAGAGAGAGAGAGA
Gh_A01G0913	BBR-BPC	GhJMJ14	1917	1937	-	12.8472	4.18e-07	0.00589	GTCAAATTTTCTCTCTCTCTC
Gh_D01G1330	BBR-BPC	GhJMJ14	1911	1934	+	12.3175	4.92e-07	0.00319	AAAAAAGAGAGAGAGAGAAAATTT
Gh_D01G1330	BBR-BPC	GhJMJ14	1913	1936	+	11.0476	8.27e-07	0.00414	AAAAGAGAGAGAGAGAAAATTTGA
Gh_D01G1330	BBR-BPC	GhJMJ16	1791	1814	-	16.6508	7.46e-08	0.00161	GTGAAAGAGTGAAAGGGAAAGTGG
Gh_D01G1330	BBR-BPC	GhJMJ18	1609	1632	-	11.3016	7.46e-07	0.00406	AATTGAGAATGAGAGAGAGACCGC
Gh_A01G0913	BBR-BPC	GhJMJ19	1586	1606	-	15.8056	1.23e-07	0.00321	CTCCTCTTCTCTCTCTCCATC
Gh_D01G1330	BBR-BPC	GhJMJ19	1584	1607	+	14.2857	2.13e-07	0.00259	CAGATGGAGAGAGAGAAGAGGAGC
Gh_D01G1330	BBR-BPC	GhJMJ19	1582	1605	+	13.1746	3.43e-07	0.00259	CGCAGATGGAGAGAGAGAAGAGGA
Gh_D01G1330	BBR-BPC	GhJMJ19	1586	1609	+	10.873	8.88e-07	0.00414	GATGGAGAGAGAGAAGAGGAGCAC
Gh_D01G1330	BBR-BPC	GhJMJ21	1700	1723	-	13.2063	3.39e-07	0.00259	GAGAGACATGGAGAGAGTGACACG
Gh_D01G1330	BBR-BPC	GhJMJ27	1618	1641	-	11.0317	8.33e-07	0.00414	GAGAGAGAAAACAAAACAGAGGAA
Gh_D01G1330	BBR-BPC	GhJMJ28	15	38	-	18.8889	2.63e-08	0.00128	GAGAGAGAAAACAAAAGAGAGAAA
Gh_D01G1330	BBR-BPC	GhJMJ28	13	36	-	18.2857	3.5e-08	0.00136	GAGAGAAAACAAAAGAGAGAAAGA
Gh_D01G1330	BBR-BPC	GhJMJ28	11	34	-	13.0317	3.65e-07	0.00259	GAGAAAACAAAAGAGAGAAAGAAA
Gh_D01G1330	BBR-BPC	GhJMJ28	1	24	-	10.8571	8.93e-07	0.00414	AAGAGAGAAAGAAATGAAGGAAAA
Gh_A01G0913	BBR-BPC	GhJMJ31	1636	1656	+	17.3611	6.27e-08	0.00321	ACCTAGCTTTCTCTCTCTCTT
Gh_A01G0913	BBR-BPC	GhJMJ31	1638	1658	+	14.3472	2.28e-07	0.00375	CTAGCTTTCTCTCTCTCTTCT
Gh_D01G1330	BBR-BPC	GhJMJ36	1599	1622	-	19.6667	1.81e-08	0.00128	GAGAAATGGAAAGAGAAAGAGAAA
Gh_A01G0913	BBR-BPC	GhJMJ36	1602	1622	+	15.2083	1.59e-07	0.00321	CTCTTTCTCTTTCCATTTCTC
Gh_D01G1330	BBR-BPC	GhJMJ36	1595	1618	-	14.5714	1.88e-07	0.00259	AATGGAAAGAGAAAGAGAAAAAGC
Gh_D01G1330	BBR-BPC	GhJMJ36	1597	1620	-	13.254	3.32e-07	0.00259	GAAATGGAAAGAGAAAGAGAAAAA
Gh_D01G1330	BBR-BPC	GhJMJ36	1591	1614	-	13.0159	3.67e-07	0.00259	GAAAGAGAAAGAGAAAAAGCAAAA
Gh_D01G1330	BBR-BPC	GhJMJ36	1601	1624	-	12.9841	3.72e-07	0.00259	ATGAGAAATGGAAAGAGAAAGAGA
Gh_A01G0913	BBR-BPC	GhJMJ36	1596	1616	+	12.2361	5.32e-07	0.00656	CTTTTTCTCTTTCTCTTTCCA
Gh_D01G1330	BBR-BPC	GhJMJ36	1593	1616	-	11.5873	6.64e-07	0.0038	TGGAAAGAGAAAGAGAAAAAGCAA
Gh_D01G1330	BBR-BPC	GhJMJ36	1617	1640	-	11.2222	7.71e-07	0.00406	GAGAGAGAAACAGTAAATGAGAAA
Gh_D01G1330	BBR-BPC	GhJMJ43	1789	1812	-	16.6508	7.46e-08	0.00161	GTGAAAGAGTGAAAGGGAAAGTGG
Gh_D01G1330	BBR-BPC	GhJMJ44	1567	1590	-	12.4444	4.66e-07	0.00313	TAGAGAATGAAAGAGAAAGACCGA
Gh_D01G1330	BBR-BPC	GhJMJ44	1569	1592	-	11.7778	6.14e-07	0.0038	AATAGAGAATGAAAGAGAAAGACC
Gh_D01G1330	BBR-BPC	GhJMJ45	1238	1261	+	18.9524	2.55e-08	0.00128	AATTGAGAGAGGGGGAGAAAGAGG
Gh_D01G1330	BBR-BPC	GhJMJ45	1242	1265	+	17.7937	4.41e-08	0.00143	GAGAGAGGGGGAGAAAGAGGCTAA
Gh_A01G0913	BBR-BPC	GhJMJ45	1600	1620	-	15.8056	1.23e-07	0.00321	CTCCTCTTCTCTCTCTCCATC
Gh_D01G1330	BBR-BPC	GhJMJ45	1598	1621	+	14.2857	2.13e-07	0.00259	CAGATGGAGAGAGAGAAGAGGAGC
Gh_D01G1330	BBR-BPC	GhJMJ45	1234	1257	+	14	2.41e-07	0.00259	AGGAAATTGAGAGAGGGGGAGAAA
Gh_A01G0913	BBR-BPC	GhJMJ45	1236	1256	-	13.5972	3.09e-07	0.0047	TTCTCCCCCTCTCTCAATTTC
Gh_D01G1330	BBR-BPC	GhJMJ45	1596	1619	+	13.1746	3.43e-07	0.00259	CGCAGATGGAGAGAGAGAAGAGGA
Gh_D01G1330	BBR-BPC	GhJMJ45	1236	1259	+	11.6825	6.39e-07	0.0038	GAAATTGAGAGAGGGGGAGAAAGA
Gh_A01G0913	BBR-BPC	GhJMJ45	1242	1262	-	11.0833	8.31e-07	0.00941	GCCTCTTTCTCCCCCTCTCTC
Gh_A01G0913	BBR-BPC	GhJMJ45	1244	1264	-	11	8.58e-07	0.00941	TAGCCTCTTTCTCCCCCTCTC
Gh_D01G1330	BBR-BPC	GhJMJ45	1600	1623	+	10.873	8.88e-07	0.00414	GATGGAGAGAGAGAAGAGGAGCAC
Gh_A01G0913	BBR-BPC	GhJMJ45	1240	1260	-	10.8194	9.19e-07	0.00955	CTCTTTCTCCCCCTCTCTCAA
Gh_D01G1330	BBR-BPC	GhJMJ46	1592	1615	-	15.0635	1.52e-07	0.00259	GAGAAACGGTGAGAGAAAAAAGGA
Gh_D01G1330	BBR-BPC	GhJMJ47	1703	1726	-	13.2063	3.39e-07	0.00259	GAGAGACATGGAGAGAGTGACACG
Gh_A01G0913	BBR-BPC	GhJMJ6	1626	1646	+	17.3611	6.27e-08	0.00321	ACCTAGCTTTCTCTCTCTCTT
Gh_A01G0913	BBR-BPC	GhJMJ6	1628	1648	+	14.3472	2.28e-07	0.00375	CTAGCTTTCTCTCTCTCTTCT
Gh_D01G1330	BBR-BPC	GhJMJ8	1599	1622	-	19.6667	1.81e-08	0.00128	GAGAAATGGAAAGAGAAAGAGAAA
Gh_A01G0913	BBR-BPC	GhJMJ8	1602	1622	+	15.2083	1.59e-07	0.00321	CTCTTTCTCTTTCCATTTCTC
Gh_D01G1330	BBR-BPC	GhJMJ8	1595	1618	-	14.5714	1.88e-07	0.00259	AATGGAAAGAGAAAGAGAAAAAGC
Gh_D01G1330	BBR-BPC	GhJMJ8	1597	1620	-	13.254	3.32e-07	0.00259	GAAATGGAAAGAGAAAGAGAAAAA
Gh_D01G1330	BBR-BPC	GhJMJ8	1591	1614	-	13.0159	3.67e-07	0.00259	GAAAGAGAAAGAGAAAAAGCAAAA
Gh_D01G1330	BBR-BPC	GhJMJ8	1601	1624	-	12.9841	3.72e-07	0.00259	ATGAGAAATGGAAAGAGAAAGAGA
Gh_A01G0913	BBR-BPC	GhJMJ8	1596	1616	+	12.2361	5.32e-07	0.00656	CTTTTTCTCTTTCTCTTTCCA
Gh_D01G1330	BBR-BPC	GhJMJ8	1593	1616	-	11.5873	6.64e-07	0.0038	TGGAAAGAGAAAGAGAAAAAGCAA
Gh_D01G1330	BBR-BPC	GhJMJ8	1617	1640	-	11.2222	7.71e-07	0.00406	GAGAGAGAAACAGTAAATGAGAAA
Gh_D12G1996	BES1	GhJMJ27	1835	1849	-	17.3175	9.18e-07	0.093	CCACACGCGCCACAT
Gh_D12G1996	BES1	GhJMJ28	232	246	-	17.3175	9.18e-07	0.093	CCACACGCGCCACAT
Gh_A03G0607	bHLH	GhJMJ1	1849	1863	-	18.4306	4.15e-07	0.0289	CGCGTTGCCACGTGT
Gh_A03G0607	bHLH	GhJMJ30	236	250	+	18.3889	4.29e-07	0.0289	GATGATGGCACGTGG
Gh_D07G1543	bHLH	GhJMJ30	237	250	+	17.5139	7.48e-07	0.0758	ATGATGGCACGTGG
Gh_A13G1001	bHLH	GhJMJ31	1488	1498	+	19.3016	2.64e-08	0.00261	TGCAAGTGGCC
Gh_D01G1910	bHLH	GhJMJ31	1488	1498	-	18.7778	3.78e-08	0.00382	GGCCACTTGCA
Gh_D05G0688	bHLH	GhJMJ31	1487	1500	-	17.5556	2.79e-07	0.0283	TAGGCCACTTGCAT
Gh_A05G0559	bHLH	GhJMJ31	1489	1497	-	17.3548	5.01e-07	0.0507	GCCACTTGC
Gh_A03G0607	bHLH	GhJMJ5	244	258	+	18.3889	4.29e-07	0.0289	GATGATGGCACGTGG
Gh_D07G1543	bHLH	GhJMJ5	245	258	+	17.5139	7.48e-07	0.0758	ATGATGGCACGTGG
Gh_A13G1001	bHLH	GhJMJ6	1477	1487	+	19.3016	2.64e-08	0.00261	TGCAAGTGGCC
Gh_D01G1910	bHLH	GhJMJ6	1477	1487	-	18.7778	3.78e-08	0.00382	GGCCACTTGCA
Gh_D05G0688	bHLH	GhJMJ6	1476	1489	-	17.5556	2.79e-07	0.0283	TAGGCCACTTGCAT
Gh_A05G0559	bHLH	GhJMJ6	1478	1486	-	17.3548	5.01e-07	0.0507	GCCACTTGC
Gh_D05G2714	bZIP	GhJMJ1	1844	1858	+	21.3175	5.15e-08	0.0104	AGTAGACACGTGGCA
Gh_A01G1768	bZIP	GhJMJ1	1843	1860	+	19.0952	3.07e-07	0.062	TAGTAGACACGTGGCAAC
Gh_A08G1385	bZIP	GhJMJ1	1844	1858	+	19.0635	3.2e-07	0.0647	AGTAGACACGTGGCA
Gh_D05G1946	bZIP	GhJMJ1	1846	1863	-	17.8571	7e-07	0.142	CGCGTTGCCACGTGTCTA
Gh_A02G0617	C2H2	GhJMJ1	772	786	-	17.1719	4.69e-07	0.0945	ACCTCCACCAGATTA
Gh_D07G0545	C2H2	GhJMJ13	1844	1855	+	18.7639	3.27e-07	0.0215	AAAAACAGAGGA
Gh_A05G3867	C2H2	GhJMJ16	1884	1902	+	17.303	4.71e-07	0.0108	CTTTCTCCTCTTTCTACTC
Gh_A05G3867	C2H2	GhJMJ19	1236	1254	-	23.5985	6.11e-09	0.0012	CCTCTTTCTCCCCCTCTTC
Gh_A05G3867	C2H2	GhJMJ19	1239	1257	-	16.9015	6.04e-07	0.0108	TAGCCTCTTTCTCCCCCTC
Gh_A05G3867	C2H2	GhJMJ22	1170	1188	+	16.5682	7.41e-07	0.0113	CAACCCTCTCCTCCCCCTT
Gh_A05G3867	C2H2	GhJMJ23	1905	1923	-	16.553	7.48e-07	0.0113	CTTCCTCTTCTCCCACCTG
Gh_A05G3867	C2H2	GhJMJ24	1962	1980	-	18.6061	2.05e-07	0.0108	CTTCTCCCACAACCTCCCC
Gh_A05G3867	C2H2	GhJMJ24	1959	1977	-	17.5227	4.1e-07	0.0108	CTCCCACAACCTCCCCTTC
Gh_A05G3867	C2H2	GhJMJ24	1883	1901	-	17.0455	5.52e-07	0.0108	TCTCTTCAGTTTCCTCCTC
Gh_D07G0545	C2H2	GhJMJ35	1828	1839	+	18.7639	3.27e-07	0.0215	AAAAACAGAGGA
Gh_A05G3867	C2H2	GhJMJ37	1680	1698	-	18.0076	3.01e-07	0.0108	CCTCCCCCACTTTTTCCCC
Gh_A05G3867	C2H2	GhJMJ37	1938	1956	-	17.7652	3.52e-07	0.0108	CATGATCTTCCTCCTCCAC
Gh_A05G3867	C2H2	GhJMJ37	1228	1246	-	16.1742	9.42e-07	0.0119	CCTTCCCCATCACCACCAC
Gh_A05G3867	C2H2	GhJMJ37	1935	1953	-	16.1288	9.68e-07	0.0119	GATCTTCCTCCTCCACCTT
Gh_D07G0545	C2H2	GhJMJ40	1841	1852	+	18.7639	3.27e-07	0.0215	AAAAACAGAGGA
Gh_A05G3867	C2H2	GhJMJ43	1885	1903	+	17.303	4.71e-07	0.0108	CTTTCTCCTCTTTCTACTC
Gh_A05G3867	C2H2	GhJMJ45	1246	1264	-	16.9015	6.04e-07	0.0108	TAGCCTCTTTCTCCCCCTC
Gh_A05G3867	C2H2	GhJMJ45	1243	1261	-	16.3106	8.67e-07	0.0119	CCTCTTTCTCCCCCTCTCT
Gh_A05G3867	C2H2	GhJMJ49	1937	1955	-	17.0455	5.52e-07	0.0108	TCTCTTCAGTTTCCTCCTC
Gh_D13G0531	CAMTA	GhJMJ27	1817	1825	-	15.0194	9.34e-08	0.00949	GCGCCGCGT
Gh_D13G0531	CAMTA	GhJMJ27	1819	1827	+	14.5049	3.74e-07	0.019	GCGGCGCGT
Gh_D13G0531	CAMTA	GhJMJ28	214	222	-	15.0194	9.34e-08	0.00949	GCGCCGCGT
Gh_D13G0531	CAMTA	GhJMJ28	216	224	+	14.5049	3.74e-07	0.019	GCGGCGCGT
Gh_A05G2599	Dof	GhJMJ10	1221	1241	-	17.4375	1.47e-07	0.0044	GTTCCTTTTTTCTTTTTTTTG
Gh_A10G0838	Dof	GhJMJ13	884	904	-	15.7143	4.87e-07	0.00857	ATTCTTCTTCTTCTTCTTTTT
Gh_D05G0940	Dof	GhJMJ13	883	903	-	16.1111	4.93e-07	0.0106	TTCTTCTTCTTCTTCTTTTTT
Gh_D10G0582	Dof	GhJMJ13	878	898	+	15.3968	7.15e-07	0.0216	AAGGAAAAAAAGAAGAAGAAG
Gh_A10G0541	Dof	GhJMJ13	878	898	+	15.3968	7.15e-07	0.0217	AAGGAAAAAAAGAAGAAGAAG
Gh_A05G2599	Dof	GhJMJ20	896	916	-	18.7812	1.59e-08	0.00227	TTCCCTTTTTTCTTTTTTTTT
Gh_A10G0838	Dof	GhJMJ20	900	920	-	16.9206	6.06e-08	0.0061	GCCCTTCCCTTTTTTCTTTTT
Gh_A10G0348	Dof	GhJMJ20	898	918	+	17.1587	9.85e-08	0.0106	AAAAAAAGAAAAAAGGGAAGG
Gh_D09G1624	Dof	GhJMJ20	898	918	+	16.7143	1.2e-07	0.00782	AAAAAAAGAAAAAAGGGAAGG
Gh_D05G0940	Dof	GhJMJ20	899	919	-	16.1587	4.6e-07	0.0106	CCCTTCCCTTTTTTCTTTTTT
Gh_A05G2599	Dof	GhJMJ20	1034	1054	+	16.4531	5.46e-07	0.00916	TTACCTTTTTTTTTTTTTTTG
Gh_D12G1755	Dof	GhJMJ20	900	918	+	16.0476	7.08e-07	0.0466	AAAAAGAAAAAAGGGAAGG
Gh_D05G0940	Dof	GhJMJ21	393	413	-	17.254	8.35e-08	0.0106	ATCTCTTTTTTTAACTTTTTC
Gh_A10G0348	Dof	GhJMJ21	1631	1651	-	16.0159	5.37e-07	0.0149	GGGAAAGAAAAAAAGGGAATC
Gh_A13G2218	Dof	GhJMJ21	393	407	-	15.0317	7.89e-07	0.0551	TTTTTTAACTTTTTC
Gh_A07G0522	Dof	GhJMJ21	393	406	+	14.254	8.21e-07	0.0803	GAAAAAGTTAAAAA
Gh_A05G2599	Dof	GhJMJ22	1353	1373	+	16.4062	5.79e-07	0.00916	TTTTCTTTTGTTTTTCTTTTT
Gh_D12G1755	Dof	GhJMJ25	854	872	-	18.8889	7.72e-09	0.00152	AAAAGTGAAAAAGTGAAAA
Gh_A13G2218	Dof	GhJMJ25	852	866	+	15.7937	1.1e-07	0.0215	TTTTTTCACTTTTTC
Gh_A10G0348	Dof	GhJMJ25	854	874	-	17.0476	1.18e-07	0.0106	TTAAAAGTGAAAAAGTGAAAA
Gh_D10G0582	Dof	GhJMJ25	851	871	-	16.1746	2.02e-07	0.0122	AAAGTGAAAAAGTGAAAAAAA
Gh_A10G0541	Dof	GhJMJ25	851	871	-	16.1746	2.02e-07	0.0123	AAAGTGAAAAAGTGAAAAAAA
Gh_A07G0522	Dof	GhJMJ25	853	866	-	14.4444	3.63e-07	0.0709	GAAAAAGTGAAAAA
Gh_A10G0838	Dof	GhJMJ25	415	435	-	15.4444	7.32e-07	0.0109	TGTTTTTCTCTTCTTCTTTTT
Gh_A05G2599	Dof	GhJMJ27	1457	1477	+	16.1406	7.97e-07	0.0108	TTTCCTTTTTTTTTTTGCCCT
Gh_A11G0628	Dof	GhJMJ27	1914	1923	-	12.6261	8.1e-07	0.0809	GAAAAAGCGC
Gh_A11G0628	Dof	GhJMJ28	311	320	-	12.6261	8.1e-07	0.0809	GAAAAAGCGC
Gh_A05G2599	Dof	GhJMJ3	264	284	-	17.4219	1.5e-07	0.0044	CTTTCTTTTTTTTTTCTCTCT
Gh_D01G1964	Dof	GhJMJ3	829	839	+	13.9048	6.71e-07	0.133	CAAAAAGGGAA
Gh_A01G1713	Dof	GhJMJ3	829	839	+	13.9048	6.71e-07	0.134	CAAAAAGGGAA
Gh_A13G2218	Dof	GhJMJ3	829	843	-	14.9683	8.43e-07	0.0551	ACTTTTCCCTTTTTG
Gh_A10G0838	Dof	GhJMJ30	299	319	+	16.3492	1.73e-07	0.0061	CCACTTTCTCCTTTGCTTTTT
Gh_A05G2599	Dof	GhJMJ30	310	330	+	17.25	1.91e-07	0.0044	TTTGCTTTTTTCTTTCTCTAT
Gh_D09G1624	Dof	GhJMJ30	308	328	-	15.7778	5.52e-07	0.0135	AGAGAAAGAAAAAAGCAAAGG
Gh_D05G0940	Dof	GhJMJ30	300	320	+	15.7619	7.97e-07	0.0141	CACTTTCTCCTTTGCTTTTTT
Gh_D10G0582	Dof	GhJMJ30	305	325	-	15.254	8.86e-07	0.0216	GAAAGAAAAAAGCAAAGGAGA
Gh_A10G0541	Dof	GhJMJ30	305	325	-	15.254	8.86e-07	0.0217	GAAAGAAAAAAGCAAAGGAGA
Gh_A05G2599	Dof	GhJMJ32	352	372	+	17.1875	2.09e-07	0.0044	TCTACTTTTCTCTTTTTTTAT
Gh_A10G0348	Dof	GhJMJ33	1634	1654	+	16.8413	1.63e-07	0.0106	GGTAGAGAGAAAAAGTACAAA
Gh_D10G0582	Dof	GhJMJ36	1587	1607	-	17.8095	6.08e-09	0.000592	AAAGAGAAAAAGCAAAAGGGA
Gh_A10G0541	Dof	GhJMJ36	1587	1607	-	17.8095	6.08e-09	0.000596	AAAGAGAAAAAGCAAAAGGGA
Gh_D09G1624	Dof	GhJMJ36	1590	1610	-	17.5079	2.57e-08	0.00252	GAGAAAGAGAAAAAGCAAAAG
Gh_A05G2599	Dof	GhJMJ36	1592	1612	+	18.0625	5.61e-08	0.00267	TTTGCTTTTTCTCTTTCTCTT
Gh_A10G0838	Dof	GhJMJ36	1581	1601	+	16.127	2.52e-07	0.0061	AAGCCTTCCCTTTTGCTTTTT
Gh_D09G1624	Dof	GhJMJ36	1584	1604	-	16.1587	3.06e-07	0.0116	GAGAAAAAGCAAAAGGGAAGG
Gh_D05G0940	Dof	GhJMJ36	1582	1602	+	16.4286	3.12e-07	0.0106	AGCCTTCCCTTTTGCTTTTTC
Gh_A10G0348	Dof	GhJMJ36	1590	1610	-	16.0794	4.92e-07	0.0149	GAGAAAGAGAAAAAGCAAAAG
Gh_D10G0582	Dof	GhJMJ37	1678	1698	+	15.3651	7.5e-07	0.0216	AAGGGGAAAAAGTGGGGGAGG
Gh_A10G0541	Dof	GhJMJ37	1678	1698	+	15.3651	7.5e-07	0.0217	AAGGGGAAAAAGTGGGGGAGG
Gh_A05G2599	Dof	GhJMJ38	1444	1464	-	18.5625	2.39e-08	0.00227	GTTCCTTTTTTTCTTTTTTTT
Gh_D05G0940	Dof	GhJMJ39	1873	1893	+	16.9524	1.39e-07	0.0106	TTCTTCTTCTTCTTCTTTTTC
Gh_A10G0838	Dof	GhJMJ39	1872	1892	+	16.4286	1.51e-07	0.0061	TTTCTTCTTCTTCTTCTTTTT
Gh_A10G0838	Dof	GhJMJ40	775	795	-	15.7143	4.87e-07	0.00857	ATTCTTCTTCTTCTTCTTTTT
Gh_D05G0940	Dof	GhJMJ40	774	794	-	16.1111	4.93e-07	0.0106	TTCTTCTTCTTCTTCTTTTTT
Gh_A10G0348	Dof	GhJMJ46	1582	1602	-	16.619	2.28e-07	0.011	AGAAAAAAGGAAAAGGGTAAG
Gh_A10G0838	Dof	GhJMJ46	1579	1599	+	15.9683	3.27e-07	0.00702	AGCCTTACCCTTTTCCTTTTT
Gh_D09G1624	Dof	GhJMJ46	1588	1608	-	16.0635	3.55e-07	0.0116	GGTGAGAGAAAAAAGGAAAAG
Gh_A05G2599	Dof	GhJMJ48	1350	1370	+	16.4062	5.79e-07	0.00916	TTTTCTTTTGTTTTTCTTTTT
Gh_A10G0838	Dof	GhJMJ49	962	982	+	15.4921	6.82e-07	0.0109	CTACTTCTTTTTCAACTTTTT
Gh_A10G0838	Dof	GhJMJ5	307	327	+	16.3492	1.73e-07	0.0061	CCACTTTCTCCTTTGCTTTTT
Gh_A05G2599	Dof	GhJMJ5	318	338	+	17.25	1.91e-07	0.0044	TTTGCTTTTTTCTTTCTCTAT
Gh_D09G1624	Dof	GhJMJ5	316	336	-	15.7778	5.52e-07	0.0135	AGAGAAAGAAAAAAGCAAAGG
Gh_D05G0940	Dof	GhJMJ5	308	328	+	15.7619	7.97e-07	0.0141	CACTTTCTCCTTTGCTTTTTT
Gh_D10G0582	Dof	GhJMJ5	313	333	-	15.254	8.86e-07	0.0216	GAAAGAAAAAAGCAAAGGAGA
Gh_A10G0541	Dof	GhJMJ5	313	333	-	15.254	8.86e-07	0.0217	GAAAGAAAAAAGCAAAGGAGA
Gh_D12G1755	Dof	GhJMJ50	327	345	-	17.4921	9.3e-08	0.00919	AAATGTGAAAAAGTGAAAA
Gh_A10G0838	Dof	GhJMJ6	1640	1660	+	16.6349	1.04e-07	0.0061	CTCTCTTCTTTGCCGCTTTTT
Gh_D05G0940	Dof	GhJMJ6	1641	1661	+	16.8254	1.71e-07	0.0106	TCTCTTCTTTGCCGCTTTTTC
Gh_A10G0838	Dof	GhJMJ7	1830	1850	-	16.1746	2.33e-07	0.0061	TTTTCTTTTCCTCTGCTTTTT
Gh_D10G0582	Dof	GhJMJ7	1824	1844	+	16.0476	2.52e-07	0.0122	AAAAAAAAAAAGCAGAGGAAA
Gh_A10G0541	Dof	GhJMJ7	1824	1844	+	16.0476	2.52e-07	0.0123	AAAAAAAAAAAGCAGAGGAAA
Gh_D05G0940	Dof	GhJMJ7	1829	1849	-	16.254	4.01e-07	0.0106	TTTCTTTTCCTCTGCTTTTTT
Gh_A05G2599	Dof	GhJMJ7	1819	1839	-	16.2969	6.61e-07	0.00967	TCTGCTTTTTTTTTTTCTCTT
Gh_D09G1624	Dof	GhJMJ7	1821	1841	+	15.5238	8.01e-07	0.0175	GAGAAAAAAAAAAAGCAGAGG
Gh_D10G0582	Dof	GhJMJ8	1587	1607	-	17.8095	6.08e-09	0.000592	AAAGAGAAAAAGCAAAAGGGA
Gh_A10G0541	Dof	GhJMJ8	1587	1607	-	17.8095	6.08e-09	0.000596	AAAGAGAAAAAGCAAAAGGGA
Gh_D09G1624	Dof	GhJMJ8	1590	1610	-	17.5079	2.57e-08	0.00252	GAGAAAGAGAAAAAGCAAAAG
Gh_A05G2599	Dof	GhJMJ8	1592	1612	+	18.0625	5.61e-08	0.00267	TTTGCTTTTTCTCTTTCTCTT
Gh_A10G0838	Dof	GhJMJ8	1581	1601	+	16.127	2.52e-07	0.0061	AAGCCTTCCCTTTTGCTTTTT
Gh_D09G1624	Dof	GhJMJ8	1584	1604	-	16.1587	3.06e-07	0.0116	GAGAAAAAGCAAAAGGGAAGG
Gh_D05G0940	Dof	GhJMJ8	1582	1602	+	16.4286	3.12e-07	0.0106	AGCCTTCCCTTTTGCTTTTTC
Gh_A10G0348	Dof	GhJMJ8	1590	1610	-	16.0794	4.92e-07	0.0149	GAGAAAGAGAAAAAGCAAAAG
Gh_A05G0554	EIL	GhJMJ20	1088	1108	+	17.8718	5.27e-07	0.107	ATGGCCAGATTCAATCGAGAT
Gh_D10G2404	ERF	GhJMJ11	181	190	+	18.5529	1.96e-07	0.0397	CGGCGCCCTC
Gh_A10G2156	ERF	GhJMJ11	181	190	+	18.5529	1.96e-07	0.0396	CGGCGCCCTC
Gh_D07G0308	ERF	GhJMJ19	1719	1737	+	19.0952	1.79e-07	0.00901	GGGAGTGAACGGCGCCGGT
Gh_A07G0251	ERF	GhJMJ19	1719	1737	+	19.0952	1.79e-07	0.009	GGGAGTGAACGGCGCCGGT
Gh_D02G1817	ERF	GhJMJ19	1716	1736	+	17.7937	2.77e-07	0.0186	TAGGGGAGTGAACGGCGCCGG
Gh_A02G1312	ERF	GhJMJ19	1717	1735	+	17.5079	5.22e-07	0.0307	AGGGGAGTGAACGGCGCCG
Gh_D10G0254	ERF	GhJMJ19	1728	1735	+	19.0784	5.35e-07	0.0155	CGGCGCCG
Gh_D10G0254	ERF	GhJMJ19	1728	1735	-	19.0784	5.35e-07	0.0155	CGGCGCCG
Gh_A10G0254	ERF	GhJMJ19	1728	1735	+	19.0784	5.35e-07	0.0155	CGGCGCCG
Gh_A10G0254	ERF	GhJMJ19	1728	1735	-	19.0784	5.35e-07	0.0155	CGGCGCCG
Gh_A06G0359	ERF	GhJMJ25	1868	1887	+	17.746	6.02e-07	0.0303	TCACTTCTTCTTGCACCGAC
Gh_A05G1961	ERF	GhJMJ27	1846	1855	-	16.9355	4.67e-08	0.00474	CGCCGACCAC
Gh_D08G2565	ERF	GhJMJ27	1846	1859	+	19.254	1.5e-07	0.0304	GTGGTCGGCGTTGG
Gh_D07G0130	ERF	GhJMJ27	1846	1859	+	19.254	1.5e-07	0.0304	GTGGTCGGCGTTGG
Gh_D02G0518	ERF	GhJMJ27	1655	1669	+	17.0635	7.41e-07	0.0499	CTCCCTCCGCCGGGA
Gh_D12G1411	ERF	GhJMJ27	1655	1669	-	16.8571	7.54e-07	0.0382	TCCCGGCGGAGGGAG
Gh_D12G1660	ERF	GhJMJ27	1655	1669	+	16.5873	8.4e-07	0.0394	CTCCCTCCGCCGGGA
Gh_A05G1961	ERF	GhJMJ28	243	252	-	16.9355	4.67e-08	0.00474	CGCCGACCAC
Gh_D02G0518	ERF	GhJMJ28	52	66	+	17.0635	7.41e-07	0.0499	CTCCCTCCGCCGGGA
Gh_D12G1411	ERF	GhJMJ28	52	66	-	16.8571	7.54e-07	0.0382	TCCCGGCGGAGGGAG
Gh_D12G1660	ERF	GhJMJ28	52	66	+	16.5873	8.4e-07	0.0394	CTCCCTCCGCCGGGA
Gh_A03G0524	ERF	GhJMJ31	947	961	-	24.1746	5.94e-09	0.0012	GATGCGGCGGCGGAA
Gh_A06G1176	ERF	GhJMJ31	942	958	-	23.6032	9.05e-09	0.00183	GCGGCGGCGGAACCCAC
Gh_D12G0959	ERF	GhJMJ31	947	961	+	22.1587	1.88e-08	0.0038	TTCCGCCGCCGCATC
Gh_D07G0308	ERF	GhJMJ31	948	966	-	21.4921	3.59e-08	0.00725	GTATAGATGCGGCGGCGGA
Gh_A07G0251	ERF	GhJMJ31	948	966	-	21.4921	3.59e-08	0.00724	GTATAGATGCGGCGGCGGA
Gh_D13G1555	ERF	GhJMJ31	946	960	+	21.5873	4.55e-08	0.00921	GTTCCGCCGCCGCAT
Gh_D02G0518	ERF	GhJMJ31	946	960	+	21.3333	4.87e-08	0.00984	GTTCCGCCGCCGCAT
Gh_D12G1660	ERF	GhJMJ31	946	960	+	21.1905	4.93e-08	0.00997	GTTCCGCCGCCGCAT
Gh_D02G0430	ERF	GhJMJ31	943	970	+	21.1587	5.49e-08	0.011	TGGGTTCCGCCGCCGCATCTATACATCC
Gh_A01G0650	ERF	GhJMJ31	940	960	+	20.6825	5.65e-08	0.0057	CTGTGGGTTCCGCCGCCGCAT
Gh_D12G1411	ERF	GhJMJ31	946	960	-	20.9206	6.4e-08	0.013	ATGCGGCGGCGGAAC
Gh_A10G0471	ERF	GhJMJ31	946	966	-	20.7937	6.42e-08	0.0129	GTATAGATGCGGCGGCGGAAC
Gh_A04G0106	ERF	GhJMJ31	946	960	-	20.746	6.76e-08	0.0137	ATGCGGCGGCGGAAC
Gh_D13G1555	ERF	GhJMJ31	949	963	+	20.5079	9.56e-08	0.00967	CCGCCGCCGCATCTA
Gh_A05G2194	ERF	GhJMJ31	405	419	+	20.0952	1.06e-07	0.0215	CTCCCACCACCGTCA
Gh_D07G0308	ERF	GhJMJ31	945	963	-	19.4444	1.43e-07	0.00901	TAGATGCGGCGGCGGAACC
Gh_A07G0251	ERF	GhJMJ31	945	963	-	19.4444	1.43e-07	0.009	TAGATGCGGCGGCGGAACC
Gh_Sca004932G06	ERF	GhJMJ31	949	959	+	19.8413	1.64e-07	0.0333	CCGCCGCCGCA
Gh_D11G3136	ERF	GhJMJ31	949	959	+	19.8413	1.64e-07	0.0333	CCGCCGCCGCA
Gh_A06G0359	ERF	GhJMJ31	399	418	+	19.4762	1.86e-07	0.0188	ACCAGTCTCCCACCACCGTC
Gh_D12G2134	ERF	GhJMJ31	946	960	+	18.7937	1.98e-07	0.04	GTTCCGCCGCCGCAT
Gh_D12G2688	ERF	GhJMJ31	946	966	+	17.791	2.31e-07	0.0461	GTTCCGCCGCCGCATCTATAC
Gh_A12G2705	ERF	GhJMJ31	946	966	+	17.791	2.31e-07	0.0462	GTTCCGCCGCCGCATCTATAC
Gh_A10G0471	ERF	GhJMJ31	949	969	-	18.6825	2.42e-07	0.0243	GATGTATAGATGCGGCGGCGG
Gh_A02G1312	ERF	GhJMJ31	950	968	-	18.6825	2.53e-07	0.0307	ATGTATAGATGCGGCGGCG
Gh_D10G0254	ERF	GhJMJ31	950	957	+	20.0686	2.67e-07	0.0155	CGCCGCCG
Gh_A10G0254	ERF	GhJMJ31	950	957	+	20.0686	2.67e-07	0.0155	CGCCGCCG
Gh_A08G2409	ERF	GhJMJ31	949	956	+	19.7742	2.67e-07	0.0544	CCGCCGCC
Gh_D02G1817	ERF	GhJMJ31	946	966	-	17.7937	2.77e-07	0.0186	GTATAGATGCGGCGGCGGAAC
Gh_A08G1516	ERF	GhJMJ31	405	419	-	18.746	2.87e-07	0.0581	TGACGGTGGTGGGAG
Gh_A12G1267	ERF	GhJMJ31	399	418	-	18.6667	2.97e-07	0.0216	GACGGTGGTGGGAGACTGGT
Gh_A12G1267	ERF	GhJMJ31	937	956	-	18.5556	3.21e-07	0.0216	GGCGGCGGAACCCACAGCTC
Gh_A06G1176	ERF	GhJMJ31	945	961	-	17.3492	3.94e-07	0.0399	GATGCGGCGGCGGAACC
Gh_D08G2565	ERF	GhJMJ31	408	421	-	18.0952	4.63e-07	0.0469	GCTGACGGTGGTGG
Gh_D07G0130	ERF	GhJMJ31	408	421	-	18.0952	4.63e-07	0.0469	GCTGACGGTGGTGG
Gh_D02G1817	ERF	GhJMJ31	949	969	-	16.746	4.99e-07	0.0251	GATGTATAGATGCGGCGGCGG
Gh_A10G1483	ERF	GhJMJ31	949	956	+	17.8641	5.35e-07	0.109	CCGCCGCC
Gh_D12G1411	ERF	GhJMJ31	943	957	-	17.3651	5.76e-07	0.0382	CGGCGGCGGAACCCA
Gh_A02G1312	ERF	GhJMJ31	947	965	-	17.254	6.08e-07	0.0307	TATAGATGCGGCGGCGGAA
Gh_Sca004932G06	ERF	GhJMJ31	408	418	+	17.5556	6.12e-07	0.062	CCACCACCGTC
Gh_D11G3136	ERF	GhJMJ31	408	418	+	17.5556	6.12e-07	0.062	CCACCACCGTC
Gh_A01G0650	ERF	GhJMJ31	937	957	+	16.9206	6.54e-07	0.0434	GAGCTGTGGGTTCCGCCGCCG
Gh_D12G1660	ERF	GhJMJ31	943	957	+	16.9365	6.95e-07	0.0394	TGGGTTCCGCCGCCG
Gh_D12G2134	ERF	GhJMJ31	405	419	+	16.5714	7.34e-07	0.0495	CTCCCACCACCGTCA
Gh_A04G0106	ERF	GhJMJ31	405	419	-	16.7778	8.08e-07	0.0588	TGACGGTGGTGGGAG
Gh_A04G0106	ERF	GhJMJ31	943	957	-	16.6349	8.71e-07	0.0588	CGGCGGCGGAACCCA
Gh_D02G1021	ERF	GhJMJ31	400	419	+	16.375	9.17e-07	0.0614	CCAGTCTCCCACCACCGTCA
Gh_A02G1737	ERF	GhJMJ31	400	419	+	16.375	9.17e-07	0.0615	CCAGTCTCCCACCACCGTCA
Gh_D05G1963	ERF	GhJMJ31	408	420	-	17.4921	9.48e-07	0.192	CTGACGGTGGTGG
Gh_A05G1769	ERF	GhJMJ31	408	420	-	17.4921	9.48e-07	0.192	CTGACGGTGGTGG
Gh_D12G1660	ERF	GhJMJ31	405	419	+	16.3175	9.75e-07	0.0394	CTCCCACCACCGTCA
Gh_D10G0254	ERF	GhJMJ36	1969	1976	-	20.0686	2.67e-07	0.0155	CGCCGCCG
Gh_A10G0254	ERF	GhJMJ36	1969	1976	-	20.0686	2.67e-07	0.0155	CGCCGCCG
Gh_A10G0471	ERF	GhJMJ36	1960	1980	+	17.0317	6.16e-07	0.0294	GCGACCAAACGGCGGCGTACA
Gh_D02G0430	ERF	GhJMJ36	1956	1983	-	15.6984	9.32e-07	0.0622	CTTTGTACGCCGCCGTTTGGTCGCAATT
Gh_A01G0650	ERF	GhJMJ37	1226	1246	-	21.1746	4e-08	0.0057	CCTTCCCCATCACCACCACCA
Gh_D07G0278	ERF	GhJMJ37	1224	1244	-	19.6324	4.54e-08	0.00912	TTCCCCATCACCACCACCACT
Gh_D07G0277	ERF	GhJMJ37	1224	1244	-	19.6324	4.54e-08	0.00913	TTCCCCATCACCACCACCACT
Gh_D02G1021	ERF	GhJMJ37	1229	1248	-	20.5938	5.57e-08	0.0112	CCCCTTCCCCATCACCACCA
Gh_A02G1737	ERF	GhJMJ37	1229	1248	-	20.5938	5.57e-08	0.0112	CCCCTTCCCCATCACCACCA
Gh_D09G1587	ERF	GhJMJ37	1215	1235	+	18.2388	2.21e-07	0.0223	ATAGGTTGGAGTGGTGGTGGT
Gh_D07G0278	ERF	GhJMJ37	1227	1247	-	16.2794	2.6e-07	0.0261	CCCTTCCCCATCACCACCACC
Gh_D07G0277	ERF	GhJMJ37	1227	1247	-	16.2794	2.6e-07	0.0261	CCCTTCCCCATCACCACCACC
Gh_A05G2194	ERF	GhJMJ37	1226	1240	-	18.4603	3.28e-07	0.0332	CCATCACCACCACCA
Gh_D12G2688	ERF	GhJMJ37	1217	1237	-	16.0746	5.65e-07	0.0544	TCACCACCACCACTCCAACCT
Gh_A12G2705	ERF	GhJMJ37	1217	1237	-	16.0746	5.65e-07	0.0545	TCACCACCACCACTCCAACCT
Gh_D12G2134	ERF	GhJMJ37	1226	1240	-	17	5.76e-07	0.0495	CCATCACCACCACCA
Gh_A06G0359	ERF	GhJMJ37	1227	1246	-	17.8095	5.78e-07	0.0303	CCTTCCCCATCACCACCACC
Gh_D09G1587	ERF	GhJMJ37	1218	1238	+	16.4179	6.19e-07	0.0416	GGTTGGAGTGGTGGTGGTGAT
Gh_A01G0650	ERF	GhJMJ37	1229	1249	-	16.4603	8.62e-07	0.0434	TCCCCTTCCCCATCACCACCA
Gh_D07G0308	ERF	GhJMJ45	1730	1748	+	19.0952	1.79e-07	0.00901	GGGAGTGAACGGCGCCGGT
Gh_A07G0251	ERF	GhJMJ45	1730	1748	+	19.0952	1.79e-07	0.009	GGGAGTGAACGGCGCCGGT
Gh_D02G1817	ERF	GhJMJ45	1727	1747	+	17.7937	2.77e-07	0.0186	TAGGGGAGTGAACGGCGCCGG
Gh_A02G1312	ERF	GhJMJ45	1728	1746	+	17.5079	5.22e-07	0.0307	AGGGGAGTGAACGGCGCCG
Gh_D10G0254	ERF	GhJMJ45	1739	1746	+	19.0784	5.35e-07	0.0155	CGGCGCCG
Gh_D10G0254	ERF	GhJMJ45	1739	1746	-	19.0784	5.35e-07	0.0155	CGGCGCCG
Gh_A10G0254	ERF	GhJMJ45	1739	1746	+	19.0784	5.35e-07	0.0155	CGGCGCCG
Gh_A10G0254	ERF	GhJMJ45	1739	1746	-	19.0784	5.35e-07	0.0155	CGGCGCCG
Gh_A06G0359	ERF	GhJMJ50	1355	1374	+	20.1746	1.09e-07	0.0188	TCACCTCTTCTTGCACCGAC
Gh_A12G1267	ERF	GhJMJ50	1355	1374	-	18.6825	2.93e-07	0.0216	GTCGGTGCAAGAAGAGGTGA
Gh_D02G1021	ERF	GhJMJ50	1356	1375	+	16.9844	6.26e-07	0.0614	CACCTCTTCTTGCACCGACA
Gh_A02G1737	ERF	GhJMJ50	1356	1375	+	16.9844	6.26e-07	0.0615	CACCTCTTCTTGCACCGACA
Gh_D07G0278	ERF	GhJMJ51	1892	1912	+	14.5147	6.17e-07	0.0413	TCCTCCTTCATGGCAACCACC
Gh_D07G0277	ERF	GhJMJ51	1892	1912	+	14.5147	6.17e-07	0.0413	TCCTCCTTCATGGCAACCACC
Gh_D12G2688	ERF	GhJMJ51	1890	1910	+	15.3433	8.16e-07	0.0544	CCTCCTCCTTCATGGCAACCA
Gh_A12G2705	ERF	GhJMJ51	1890	1910	+	15.3433	8.16e-07	0.0545	CCTCCTCCTTCATGGCAACCA
Gh_A10G0471	ERF	GhJMJ6	933	953	-	16.7143	7.3e-07	0.0294	GTAGAGATGCTGCGGCGGAAT
Gh_D10G0254	ERF	GhJMJ8	1969	1976	-	20.0686	2.67e-07	0.0155	CGCCGCCG
Gh_A10G0254	ERF	GhJMJ8	1969	1976	-	20.0686	2.67e-07	0.0155	CGCCGCCG
Gh_A10G0471	ERF	GhJMJ8	1960	1980	+	17.0317	6.16e-07	0.0294	GCGACCAAACGGCGGCGTACA
Gh_D02G0430	ERF	GhJMJ8	1956	1983	-	15.6984	9.32e-07	0.0622	CTTTGTACGCCGCCGTTTGGTCGCAATT
Gh_D09G1587	ERF	GhJMJ9	1979	1999	+	18.2388	2.21e-07	0.0223	ATAGGTTGGAGTGGTGGTGGT
Gh_D07G1868	FAR1	GhJMJ27	1836	1850	-	21.3175	4.83e-08	0.00489	ACCACACGCGCCACA
Gh_D07G1868	FAR1	GhJMJ28	233	247	-	21.3175	4.83e-08	0.00489	ACCACACGCGCCACA
Gh_D07G1868	FAR1	GhJMJ30	1765	1779	-	19.6984	2.19e-07	0.0111	TGCTCACGCGCCCTT
Gh_D07G1868	FAR1	GhJMJ5	1765	1779	-	19.6984	2.19e-07	0.0111	TGCTCACGCGCCCTT
Gh_D12G0857	G2-like	GhJMJ19	1146	1156	+	15.6237	3e-07	0.0119	CTAGATTCCGC
Gh_D12G0857	G2-like	GhJMJ36	1716	1726	-	15.7312	2.39e-07	0.0119	GTAGATTCCGG
Gh_D12G0857	G2-like	GhJMJ36	1162	1172	-	15.4624	3.53e-07	0.0119	GTGGATTCCGC
Gh_D12G0857	G2-like	GhJMJ6	929	939	+	15.4624	3.53e-07	0.0119	GTGGATTCCGC
Gh_D12G0857	G2-like	GhJMJ8	1716	1726	-	15.7312	2.39e-07	0.0119	GTAGATTCCGG
Gh_D12G0857	G2-like	GhJMJ8	1142	1152	-	15.4624	3.53e-07	0.0119	GTGGATTCCGC
Gh_A09G0518	GATA	GhJMJ37	1225	1239	+	24.1045	1.91e-10	3.87e-05	GTGGTGGTGGTGATG
Gh_A09G0518	GATA	GhJMJ37	1228	1242	+	21.5821	1.73e-08	0.00175	GTGGTGGTGATGGGG
Gh_D01G1446	GRAS	GhJMJ25	418	437	+	18.3188	1.09e-07	0.0116	AAGAAGAAGAGAAAAACAAA
Gh_D01G1446	GRAS	GhJMJ28	1816	1835	-	16.5217	7.97e-07	0.0195	GAAACAAAGACAGAAGCAAA
Gh_D01G1446	GRAS	GhJMJ31	1637	1656	-	17.913	1.78e-07	0.0116	AAGAGAGAGAGAAAGCTAGG
Gh_D01G1446	GRAS	GhJMJ35	1833	1852	+	16.5217	7.97e-07	0.0195	CAGAGGAAAAGAAAAGCAAA
Gh_D01G1446	GRAS	GhJMJ36	1593	1612	-	16.8841	5.51e-07	0.0195	AAGAGAAAGAGAAAAAGCAA
Gh_D01G1446	GRAS	GhJMJ6	1627	1646	-	17.913	1.78e-07	0.0116	AAGAGAGAGAGAAAGCTAGG
Gh_D01G1446	GRAS	GhJMJ7	1836	1855	+	16.5217	7.97e-07	0.0195	CAGAGGAAAAGAAAAGCAAA
Gh_D01G1446	GRAS	GhJMJ8	1593	1612	-	16.8841	5.51e-07	0.0195	AAGAGAAAGAGAAAAAGCAA
Gh_A11G0906	HD-ZIP	GhJMJ20	765	774	-	13.068	8.1e-07	0.0822	GCCCAATCAA
Gh_A01G1802	HD-ZIP	GhJMJ22	1151	1163	+	17.6308	9.71e-08	0.00964	CTCAATTATTGCT
Gh_A11G0906	HD-ZIP	GhJMJ46	817	826	-	13.068	8.1e-07	0.0822	GCCCAATCAA
Gh_A01G1802	HD-ZIP	GhJMJ48	1148	1160	+	17.6308	9.71e-08	0.00964	CTCAATTATTGCT
Gh_D12G2242	HSF	GhJMJ18	1148	1161	-	18.6667	3.86e-07	0.0768	TTCCAGAAAGTTCT
Gh_A10G1028	HSF	GhJMJ18	1148	1162	+	17.5556	7.07e-07	0.0984	AGAACTTTCTGGAAA
Gh_D01G1059	HSF	GhJMJ18	1148	1162	+	17.125	8.65e-07	0.0875	AGAACTTTCTGGAAA
Gh_D03G0619	HSF	GhJMJ33	1800	1814	-	19.0256	9.87e-08	0.02	CTTCTAGAAGCTACG
Gh_A02G1062	HSF	GhJMJ33	1800	1814	-	19.0256	9.87e-08	0.02	CTTCTAGAAGCTACG
Gh_D10G0319	HSF	GhJMJ33	1797	1815	+	18.4286	3.17e-07	0.032	AACCGTAGCTTCTAGAAGG
Gh_D10G0319	HSF	GhJMJ46	14	32	+	19.1429	1.77e-07	0.032	TACTGAACCTTCTAGAATC
Gh_D11G0093	HSF	GhJMJ46	18	29	+	18.1587	2.43e-07	0.0479	GAACCTTCTAGA
Gh_A02G1353	HSF	GhJMJ46	18	29	+	18.3968	2.43e-07	0.0492	GAACCTTCTAGA
Gh_D06G0592	HSF	GhJMJ46	18	28	-	18.381	4.85e-07	0.0985	CTAGAAGGTTC
Gh_D12G2242	HSF	GhJMJ46	17	30	-	17.6667	7.59e-07	0.0768	TTCTAGAAGGTTCA
Gh_D01G1059	HSF	GhJMJ51	1525	1539	-	17.9028	5.49e-07	0.0875	AGAAGCTTGTAGAAC
Gh_A10G1028	HSF	GhJMJ51	1525	1539	-	17.1587	9.72e-07	0.0984	AGAAGCTTGTAGAAC
Gh_D05G2414	LBD	GhJMJ27	1806	1826	-	18.8413	1.37e-07	0.0138	CGCGCCGCGTACTCCACCGGA
Gh_D11G0861	LBD	GhJMJ27	1901	1915	-	18	3.77e-07	0.0152	GCGCAAAATCCGCAA
Gh_A11G0741	LBD	GhJMJ27	1901	1915	-	18	3.77e-07	0.0153	GCGCAAAATCCGCAA
Gh_D11G3076	LBD	GhJMJ27	1808	1828	-	17.3651	4.26e-07	0.0429	AACGCGCCGCGTACTCCACCG
Gh_A07G1922	LBD	GhJMJ27	1901	1915	-	17.0794	7.05e-07	0.0285	GCGCAAAATCCGCAA
Gh_D05G2414	LBD	GhJMJ28	203	223	-	18.8413	1.37e-07	0.0138	CGCGCCGCGTACTCCACCGGA
Gh_D11G0861	LBD	GhJMJ28	298	312	-	18	3.77e-07	0.0152	GCGCAAAATCCGCAA
Gh_A11G0741	LBD	GhJMJ28	298	312	-	18	3.77e-07	0.0153	GCGCAAAATCCGCAA
Gh_D11G3076	LBD	GhJMJ28	205	225	-	17.3651	4.26e-07	0.0429	AACGCGCCGCGTACTCCACCG
Gh_A07G1922	LBD	GhJMJ28	298	312	-	17.0794	7.05e-07	0.0285	GCGCAAAATCCGCAA
Gh_D11G0861	LBD	GhJMJ36	1903	1917	-	18	3.77e-07	0.0152	GCGCAAAATCCGCAA
Gh_A11G0741	LBD	GhJMJ36	1903	1917	-	18	3.77e-07	0.0153	GCGCAAAATCCGCAA
Gh_A07G1922	LBD	GhJMJ36	1903	1917	-	17.0794	7.05e-07	0.0285	GCGCAAAATCCGCAA
Gh_D11G0861	LBD	GhJMJ46	1898	1912	-	19.7937	7.61e-08	0.0152	CCGCAAAATCCGCAA
Gh_A11G0741	LBD	GhJMJ46	1898	1912	-	19.7937	7.61e-08	0.0153	CCGCAAAATCCGCAA
Gh_A07G1922	LBD	GhJMJ46	1898	1912	-	18.5397	2.02e-07	0.0285	CCGCAAAATCCGCAA
Gh_D08G1484	LBD	GhJMJ46	1894	1912	+	17.0476	7.58e-07	0.153	GTATTTGCGGATTTTGCGG
Gh_D11G0861	LBD	GhJMJ8	1903	1917	-	18	3.77e-07	0.0152	GCGCAAAATCCGCAA
Gh_A11G0741	LBD	GhJMJ8	1903	1917	-	18	3.77e-07	0.0153	GCGCAAAATCCGCAA
Gh_A07G1922	LBD	GhJMJ8	1903	1917	-	17.0794	7.05e-07	0.0285	GCGCAAAATCCGCAA
Gh_A12G0936	MIKC_MADS	GhJMJ10	1221	1241	-	16.9412	5.88e-07	0.0033	GTTCCTTTTTTCTTTTTTTTG
Gh_D12G0778	MIKC_MADS	GhJMJ10	1092	1106	+	17.7143	6.46e-07	0.129	AGTTTCCTGTTTTGG
Gh_A12G0775	MIKC_MADS	GhJMJ10	1092	1106	+	17.7143	6.46e-07	0.128	AGTTTCCTGTTTTGG
Gh_A12G0936	MIKC_MADS	GhJMJ13	878	898	-	17.7059	2.08e-07	0.00226	CTTCTTCTTCTTTTTTTCCTT
Gh_A12G0936	MIKC_MADS	GhJMJ13	881	901	-	17.3235	3.58e-07	0.00288	CTTCTTCTTCTTCTTTTTTTC
Gh_A12G0936	MIKC_MADS	GhJMJ14	1910	1930	-	20.0588	1.38e-09	0.000266	TTTCTCTCTCTCTCTTTTTTT
Gh_A12G0936	MIKC_MADS	GhJMJ14	1908	1928	-	19.1029	1.65e-08	0.000692	TCTCTCTCTCTCTTTTTTTTT
Gh_A12G0936	MIKC_MADS	GhJMJ19	1234	1254	-	16.8824	6.32e-07	0.0033	CCTCTTTCTCCCCCTCTTCGC
Gh_D02G1502	MIKC_MADS	GhJMJ2	1345	1357	-	16.194	5.4e-07	0.109	CCTAAAATGGAAA
Gh_A12G0936	MIKC_MADS	GhJMJ20	898	918	-	17.8971	1.55e-07	0.00224	CCTTCCCTTTTTTCTTTTTTT
Gh_A12G0936	MIKC_MADS	GhJMJ20	896	916	-	17.3824	3.3e-07	0.00277	TTCCCTTTTTTCTTTTTTTTT
Gh_A12G0936	MIKC_MADS	GhJMJ20	897	917	-	17.2647	3.87e-07	0.00293	CTTCCCTTTTTTCTTTTTTTT
Gh_A12G0936	MIKC_MADS	GhJMJ20	894	914	-	16.9265	5.98e-07	0.0033	CCCTTTTTTCTTTTTTTTTTG
Gh_A12G0936	MIKC_MADS	GhJMJ25	415	435	-	16.9559	5.77e-07	0.0033	TGTTTTTCTCTTCTTCTTTTT
Gh_A12G0936	MIKC_MADS	GhJMJ28	17	37	+	17.4559	2.98e-07	0.00267	TCTCTCTTTTGTTTTCTCTCT
Gh_A12G0936	MIKC_MADS	GhJMJ28	13	33	+	17.0294	5.26e-07	0.0033	TCTTTCTCTCTTTTGTTTTCT
Gh_A12G0936	MIKC_MADS	GhJMJ28	5	25	+	16.5441	9.44e-07	0.00406	CCTTCATTTCTTTCTCTCTTT
Gh_A02G0736	MIKC_MADS	GhJMJ29	1446	1459	+	17.7302	2.82e-07	0.0553	ACAAAAGGGGAAAG
Gh_A12G0936	MIKC_MADS	GhJMJ3	260	280	-	19.1912	1.36e-08	0.000692	CTTTTTTTTTTCTCTCTTTTC
Gh_A12G0936	MIKC_MADS	GhJMJ3	258	278	-	18.4706	5.9e-08	0.00121	TTTTTTTTTCTCTCTTTTCTC
Gh_A12G0936	MIKC_MADS	GhJMJ3	262	282	-	18.3088	7.85e-08	0.00126	TTCTTTTTTTTTTCTCTCTTT
Gh_A12G0936	MIKC_MADS	GhJMJ3	264	284	-	17.8676	1.62e-07	0.00224	CTTTCTTTTTTTTTTCTCTCT
Gh_A12G0936	MIKC_MADS	GhJMJ3	266	286	-	16.8824	6.32e-07	0.0033	TCCTTTCTTTTTTTTTTCTCT
Gh_A12G0936	MIKC_MADS	GhJMJ3	270	290	-	16.6765	8.1e-07	0.00374	TCTCTCCTTTCTTTTTTTTTT
Gh_A12G0936	MIKC_MADS	GhJMJ3	269	289	-	16.5147	9.77e-07	0.00411	CTCTCCTTTCTTTTTTTTTTC
Gh_A12G0936	MIKC_MADS	GhJMJ30	308	328	+	17.6618	2.22e-07	0.00226	CCTTTGCTTTTTTCTTTCTCT
Gh_A12G0936	MIKC_MADS	GhJMJ31	1641	1661	+	17	5.46e-07	0.0033	GCTTTCTCTCTCTCTTCTTTG
Gh_A02G0736	MIKC_MADS	GhJMJ34	1973	1986	-	16.6349	8.41e-07	0.0553	ACAGAAGAGGAAAA
Gh_A12G0936	MIKC_MADS	GhJMJ35	1818	1838	-	17.6765	2.17e-07	0.00226	CCTCTGTTTTTTTTTTTCTCT
Gh_A12G0936	MIKC_MADS	GhJMJ35	1820	1840	-	17.5882	2.47e-07	0.00239	TTCCTCTGTTTTTTTTTTTCT
Gh_A12G0936	MIKC_MADS	GhJMJ35	1824	1844	-	16.7647	7.29e-07	0.00352	TCTTTTCCTCTGTTTTTTTTT
Gh_A12G0936	MIKC_MADS	GhJMJ36	1042	1062	-	19.1912	1.36e-08	0.000692	CTTCTCCCTCTGCCTCTTTCC
Gh_A12G0936	MIKC_MADS	GhJMJ36	1591	1611	+	18.9853	2.15e-08	0.000692	TTTTGCTTTTTCTCTTTCTCT
Gh_A12G0936	MIKC_MADS	GhJMJ36	1595	1615	+	18.5294	5.29e-08	0.00121	GCTTTTTCTCTTTCTCTTTCC
Gh_A12G0936	MIKC_MADS	GhJMJ36	1585	1605	+	16.6324	8.52e-07	0.00374	CTTCCCTTTTGCTTTTTCTCT
Gh_A12G0936	MIKC_MADS	GhJMJ38	1443	1463	-	17.7059	2.08e-07	0.00226	TTCCTTTTTTTCTTTTTTTTG
Gh_A12G0936	MIKC_MADS	GhJMJ38	1619	1639	+	17	5.46e-07	0.0033	CTTCTTTCTTTGTTTTTTCCC
Gh_A12G0936	MIKC_MADS	GhJMJ38	1445	1465	-	16.6618	8.24e-07	0.00374	GGTTCCTTTTTTTCTTTTTTT
Gh_A12G0936	MIKC_MADS	GhJMJ39	1872	1892	+	18.3824	6.91e-08	0.00121	TTTCTTCTTCTTCTTCTTTTT
Gh_A12G0936	MIKC_MADS	GhJMJ39	1869	1889	+	17.2206	4.11e-07	0.00294	TCTTTTCTTCTTCTTCTTCTT
Gh_A12G0936	MIKC_MADS	GhJMJ39	1875	1895	+	16.9853	5.56e-07	0.0033	CTTCTTCTTCTTCTTTTTCTG
Gh_A12G0936	MIKC_MADS	GhJMJ40	772	792	-	17.4412	3.04e-07	0.00267	CTTCTTCTTCTTCTTTTTTTG
Gh_A12G0936	MIKC_MADS	GhJMJ41	1740	1760	-	18.3824	6.91e-08	0.00121	TGTTTTTTTTTTTCTCTCTTT
Gh_A12G0936	MIKC_MADS	GhJMJ45	1241	1261	-	17.25	3.94e-07	0.00293	CCTCTTTCTCCCCCTCTCTCA
Gh_A12G0936	MIKC_MADS	GhJMJ46	1333	1353	-	16.8088	6.91e-07	0.00352	TTCCATTCTTTGTCTCTTTTT
Gh_A12G0936	MIKC_MADS	GhJMJ5	316	336	+	17.6618	2.22e-07	0.00226	CCTTTGCTTTTTTCTTTCTCT
Gh_A02G0736	MIKC_MADS	GhJMJ51	1146	1159	-	16.6349	8.41e-07	0.0553	ACAGAAGAGGAAAA
Gh_A12G0936	MIKC_MADS	GhJMJ6	1631	1651	+	17	5.46e-07	0.0033	GCTTTCTCTCTCTCTTCTTTG
Gh_A12G0936	MIKC_MADS	GhJMJ7	1820	1840	-	16.7794	7.16e-07	0.00352	CTCTGCTTTTTTTTTTTCTCT
Gh_A12G0936	MIKC_MADS	GhJMJ8	1591	1611	+	18.9853	2.15e-08	0.000692	TTTTGCTTTTTCTCTTTCTCT
Gh_A12G0936	MIKC_MADS	GhJMJ8	1595	1615	+	18.5294	5.29e-08	0.00121	GCTTTTTCTCTTTCTCTTTCC
Gh_A12G0936	MIKC_MADS	GhJMJ8	1585	1605	+	16.6324	8.52e-07	0.00374	CTTCCCTTTTGCTTTTTCTCT
Gh_D04G1244	MYB	GhJMJ10	1804	1824	+	18.3846	1.71e-07	0.0331	AATGGTGAGGATAATGTTGGG
Gh_A04G0758	MYB	GhJMJ10	1804	1824	+	18.3846	1.71e-07	0.034	AATGGTGAGGATAATGTTGGG
Gh_D04G0641	MYB	GhJMJ10	1807	1821	-	16.4603	3.35e-07	0.068	AACATTATCCTCACC
Gh_D08G2456	MYB	GhJMJ11	283	303	+	20.1429	7.75e-08	0.0156	CTGTCACCCTACCAACTCCAC
Gh_D07G1261	MYB	GhJMJ13	1497	1506	+	17.828	4.05e-07	0.0274	TTACCTACCG
Gh_A12G0527	MYB	GhJMJ27	54	66	+	18.9103	2.38e-08	0.00241	AAGGTAGGTGGAG
Gh_D13G0754	MYB	GhJMJ27	1836	1850	-	20.4127	3.49e-08	0.00354	ACCACACGCGCCACA
Gh_D07G1491	MYB	GhJMJ27	55	75	-	19.3968	6.16e-08	0.00616	CTGTGACAGCTCCACCTACCT
Gh_D05G3714	MYB	GhJMJ27	52	66	+	17.1111	6.99e-08	0.0142	ACAAGGTAGGTGGAG
Gh_D09G1532	MYB	GhJMJ27	143	161	+	16.9306	2.35e-07	0.0475	TTGACCGTTAAAATCCCTG
Gh_A09G2438	MYB	GhJMJ27	143	161	+	16.9306	2.35e-07	0.0475	TTGACCGTTAAAATCCCTG
Gh_D09G1082	MYB	GhJMJ27	55	64	+	16.2353	2.5e-07	0.0508	AGGTAGGTGG
Gh_D12G0316	MYB	GhJMJ27	51	65	+	15.381	4.78e-07	0.0483	TACAAGGTAGGTGGA
Gh_D01G1631	MYB	GhJMJ27	51	65	+	15.381	4.78e-07	0.048	TACAAGGTAGGTGGA
Gh_D11G2061	MYB	GhJMJ27	52	64	+	16.7179	5.15e-07	0.104	ACAAGGTAGGTGG
Gh_A11G1913	MYB	GhJMJ27	52	64	+	16.7179	5.15e-07	0.104	ACAAGGTAGGTGG
Gh_D10G1741	MYB	GhJMJ27	55	64	+	16.5437	6.76e-07	0.0686	AGGTAGGTGG
Gh_D07G1491	MYB	GhJMJ28	1878	1898	-	20.9524	9.46e-09	0.00189	CACCCTTCCTTCCACCTACCA
Gh_D13G0754	MYB	GhJMJ28	233	247	-	20.4127	3.49e-08	0.00354	ACCACACGCGCCACA
Gh_D08G2456	MYB	GhJMJ28	1875	1895	-	18.4444	3.25e-07	0.0218	CCTTCCTTCCACCTACCAAAA
Gh_D12G0316	MYB	GhJMJ28	1874	1888	+	15.5079	3.54e-07	0.0483	CTTTTGGTAGGTGGA
Gh_D01G1631	MYB	GhJMJ28	1874	1888	+	15.5079	3.54e-07	0.048	CTTTTGGTAGGTGGA
Gh_D08G1449	MYB	GhJMJ28	1874	1888	+	17.7619	3.8e-07	0.0631	CTTTTGGTAGGTGGA
Gh_D10G1741	MYB	GhJMJ28	1878	1887	+	16.8252	5.01e-07	0.0686	TGGTAGGTGG
Gh_D07G1261	MYB	GhJMJ31	1030	1039	-	17.828	4.05e-07	0.0274	TTACCTACCG
Gh_D04G0641	MYB	GhJMJ31	1228	1242	-	15.7937	8.16e-07	0.0827	TTCCTCATCTTCTTC
Gh_D08G2445	MYB	GhJMJ33	1924	1944	-	18.873	9.35e-08	0.0187	GGTGAAGGACAGGTAGGTGCG
Gh_A08G2287	MYB	GhJMJ33	1924	1944	-	18.873	9.35e-08	0.0187	GGTGAAGGACAGGTAGGTGCG
Gh_D07G1491	MYB	GhJMJ33	1932	1952	+	17.0159	6.79e-07	0.0339	CCTGTCCTTCACCACCAACTA
Gh_D07G1305	MYB	GhJMJ33	1924	1938	+	16.6825	8.21e-07	0.0552	CGCACCTACCTGTCC
Gh_A12G2645	MYB	GhJMJ36	1444	1462	-	18.7778	1.42e-07	0.0143	GAGGAGGTGGTTGTTAGGT
Gh_D07G2090	MYB	GhJMJ36	1446	1460	+	18.2063	2.13e-07	0.0215	CTAACAACCACCTCC
Gh_A12G0527	MYB	GhJMJ36	1096	1108	+	17.641	2.42e-07	0.0122	AAGGTAGGTGACG
Gh_D07G1305	MYB	GhJMJ36	1445	1459	+	17.7143	2.49e-07	0.0251	CCTAACAACCACCTC
Gh_D07G2291	MYB	GhJMJ36	1095	1107	-	16.6119	4.64e-07	0.0313	GTCACCTACCTTC
Gh_D08G2445	MYB	GhJMJ36	1445	1465	-	16.8889	9.17e-07	0.0612	AGGGAGGAGGTGGTTGTTAGG
Gh_A08G2287	MYB	GhJMJ36	1445	1465	-	16.8889	9.17e-07	0.0612	AGGGAGGAGGTGGTTGTTAGG
Gh_A05G0383	MYB	GhJMJ39	726	740	-	18.3333	1.36e-08	0.00275	ATATATGACCGTTGG
Gh_D06G1002	MYB	GhJMJ39	726	740	-	18.7619	1.93e-08	0.0039	ATATATGACCGTTGG
Gh_A09G1458	MYB	GhJMJ39	727	741	-	18.1746	8.41e-08	0.017	AATATATGACCGTTG
Gh_D08G2456	MYB	GhJMJ39	335	355	+	19.1587	1.82e-07	0.0183	TCATCACCCTACCAACTCCAC
Gh_A12G0527	MYB	GhJMJ46	995	1007	+	19.141	1.8e-08	0.00241	AAGGTAGGTGAAG
Gh_D07G2291	MYB	GhJMJ46	994	1006	-	17.3284	1e-07	0.0203	TTCACCTACCTTC
Gh_D05G3714	MYB	GhJMJ46	993	1007	+	16.619	2.03e-07	0.0206	AGAAGGTAGGTGAAG
Gh_D07G1491	MYB	GhJMJ46	996	1016	-	17.8571	3.07e-07	0.0205	CAGTAACAGCTTCACCTACCT
Gh_D08G1449	MYB	GhJMJ46	992	1006	+	17.2857	6.28e-07	0.0631	TAGAAGGTAGGTGAA
Gh_D07G1261	MYB	GhJMJ6	1017	1026	-	17.828	4.05e-07	0.0274	TTACCTACCG
Gh_A12G2645	MYB	GhJMJ8	1424	1442	-	18.7778	1.42e-07	0.0143	GAGGAGGTGGTTGTTAGGT
Gh_D07G2090	MYB	GhJMJ8	1426	1440	+	18.2063	2.13e-07	0.0215	CTAACAACCACCTCC
Gh_A12G0527	MYB	GhJMJ8	1076	1088	+	17.641	2.42e-07	0.0122	AAGGTAGGTGACG
Gh_D07G1305	MYB	GhJMJ8	1425	1439	+	17.7143	2.49e-07	0.0251	CCTAACAACCACCTC
Gh_D07G2291	MYB	GhJMJ8	1075	1087	-	16.6119	4.64e-07	0.0313	GTCACCTACCTTC
Gh_D08G2445	MYB	GhJMJ8	1425	1445	-	16.8889	9.17e-07	0.0612	AGGGAGGAGGTGGTTGTTAGG
Gh_A08G2287	MYB	GhJMJ8	1425	1445	-	16.8889	9.17e-07	0.0612	AGGGAGGAGGTGGTTGTTAGG
Gh_D09G2413	MYB_related	GhJMJ28	886	900	+	16.254	4.33e-07	0.0874	TTTGTGGATAAGATT
Gh_A11G1568	NAC	GhJMJ11	1558	1573	-	17.3651	7.37e-07	0.149	CTTGAAACGCAAGTAA
Gh_A05G2506	NAC	GhJMJ20	996	1007	+	15.5376	4.25e-07	0.0319	GTACACGCCAGC
Gh_D04G0050	NAC	GhJMJ24	1783	1802	+	19.25	1.93e-07	0.0195	GTTTCTTAGCTCCCAAGCTA
Gh_A05G2506	NAC	GhJMJ27	1970	1981	-	15.2581	6.29e-07	0.0319	TTGCACGCCACC
Gh_A12G1505	NAC	GhJMJ27	1969	1979	-	15.3016	9.22e-07	0.0936	GCACGCCACCG
Gh_A05G2506	NAC	GhJMJ28	367	378	-	15.2581	6.29e-07	0.0319	TTGCACGCCACC
Gh_A01G0497	NAC	GhJMJ28	663	679	-	17.5079	8.43e-07	0.171	CGTCTGCTCCAAGAAAA
Gh_A12G1505	NAC	GhJMJ28	366	376	-	15.3016	9.22e-07	0.0936	GCACGCCACCG
Gh_D08G1721	NAC	GhJMJ29	1787	1801	-	17.9206	2.57e-07	0.026	AGCTTGGAGGTGAAG
Gh_A08G1428	NAC	GhJMJ29	1787	1801	-	17.9206	2.57e-07	0.0261	AGCTTGGAGGTGAAG
Gh_A03G0024	NAC	GhJMJ29	1787	1801	-	17.9206	2.57e-07	0.0261	AGCTTGGAGGTGAAG
Gh_D08G1721	NAC	GhJMJ3	1185	1199	-	17.9206	2.57e-07	0.026	AGCTTGGAGGTGAAG
Gh_A08G1428	NAC	GhJMJ3	1185	1199	-	17.9206	2.57e-07	0.0261	AGCTTGGAGGTGAAG
Gh_A03G0024	NAC	GhJMJ3	1185	1199	-	17.9206	2.57e-07	0.0261	AGCTTGGAGGTGAAG
Gh_D05G2348	NAC	GhJMJ39	1351	1369	+	17.6349	9.58e-07	0.194	CTTTTCCTTGCGATTCAAG
Gh_A08G2042	NAC	GhJMJ41	266	286	+	18.4921	3.2e-07	0.0642	GATGAAGTACAACACACGCAA
Gh_D08G2447	NAC	GhJMJ41	266	286	+	17.3968	7.37e-07	0.149	GATGAAGTACAACACACGCAA
Gh_A05G2506	NAC	GhJMJ46	1043	1054	+	15.5376	4.25e-07	0.0319	GTACACGCCAGC
Gh_D04G0050	NAC	GhJMJ49	1837	1856	+	19.25	1.93e-07	0.0195	GTTTCTTAGCTCCCAAGCTA
Gh_D01G0872	Nin-like	GhJMJ12	916	930	-	19.0597	4.97e-08	0.0101	GCTGCAGCAGCTAGC
Gh_A09G2142	Nin-like	GhJMJ24	1886	1904	-	19.2857	1.86e-07	0.0187	CTGTCTCTTCAGTTTCCTC
Gh_A09G2142	Nin-like	GhJMJ33	609	627	-	18.2381	3.98e-07	0.0266	GAGACCTTTCAACTACCTT
Gh_A09G2142	Nin-like	GhJMJ44	16	34	+	17.0159	9.05e-07	0.0454	AAAACTCTTCACCTTCTCC
Gh_A09G2142	Nin-like	GhJMJ49	1940	1958	-	19.2857	1.86e-07	0.0187	CTGTCTCTTCAGTTTCCTC
Gh_A05G1857	TALE	GhJMJ1	1955	1974	+	23.3108	6.82e-09	0.000442	CCCTCTGACCCCCCCCCCCC
Gh_A05G1857	TALE	GhJMJ12	1212	1231	+	18.5811	3.07e-07	0.00733	GTGGCCCTTCTTGCACCTGC
Gh_A05G1857	TALE	GhJMJ13	1776	1795	+	24.2703	2.69e-09	0.000261	CTGCCCTGCTCTGCCCCTGC
Gh_A05G1857	TALE	GhJMJ19	1236	1255	-	18.1081	4.23e-07	0.00736	GCCTCTTTCTCCCCCTCTTC
Gh_A05G1857	TALE	GhJMJ19	1583	1602	-	18	4.54e-07	0.00736	TCTTCTCTCTCTCCATCTGC
Gh_A05G1857	TALE	GhJMJ19	1589	1608	-	17.5541	6.09e-07	0.00824	TGCTCCTCTTCTCTCTCTCC
Gh_A05G1857	TALE	GhJMJ19	1232	1251	-	17.4865	6.36e-07	0.00824	CTTTCTCCCCCTCTTCGCTC
Gh_A05G1857	TALE	GhJMJ23	1904	1923	-	18.9189	2.42e-07	0.00672	CTTCCTCTTCTCCCACCTGC
Gh_A05G1857	TALE	GhJMJ35	1766	1785	+	19.2162	1.96e-07	0.00635	TTGTCTCTGCCCCTTCCTCT
Gh_A05G1857	TALE	GhJMJ36	1040	1059	-	21.3108	3.94e-08	0.00191	CTCCCTCTGCCTCTTTCCGC
Gh_A05G1857	TALE	GhJMJ36	1044	1063	-	17.3243	7.06e-07	0.00835	TCTTCTCCCTCTGCCTCTTT
Gh_A05G1857	TALE	GhJMJ40	1773	1792	+	24.2703	2.69e-09	0.000261	CTGCCCTGCTCTGCCCCTGC
Gh_A05G1857	TALE	GhJMJ45	1597	1616	-	18	4.54e-07	0.00736	TCTTCTCTCTCTCCATCTGC
Gh_A05G1857	TALE	GhJMJ45	1603	1622	-	17.5541	6.09e-07	0.00824	TGCTCCTCTTCTCTCTCTCC
Gh_A05G1857	TALE	GhJMJ45	1243	1262	-	17.2703	7.31e-07	0.00835	GCCTCTTTCTCCCCCTCTCT
Gh_A05G1857	TALE	GhJMJ7	1742	1761	+	19.2162	1.96e-07	0.00635	TTGTCTCTGCCCCTTCCTCT
Gh_A05G1857	TALE	GhJMJ8	1020	1039	-	18.4324	3.39e-07	0.00733	CTCCCTATGCCTCTTTCCGC
Gh_D09G1703	TCP	GhJMJ11	1084	1093	+	16.9032	7.22e-07	0.0731	CTGGCCCCAC
Gh_D09G1703	TCP	GhJMJ39	1075	1084	+	16.9032	7.22e-07	0.0731	CTGGCCCCAC
Gh_D05G1326	Trihelix	GhJMJ27	1705	1715	+	18.127	5.03e-07	0.051	TCGCCGGAAAG
Gh_A05G1149	Trihelix	GhJMJ27	1705	1715	+	18.127	5.03e-07	0.051	TCGCCGGAAAG
Gh_D05G1326	Trihelix	GhJMJ28	102	112	+	18.127	5.03e-07	0.051	TCGCCGGAAAG
Gh_A05G1149	Trihelix	GhJMJ28	102	112	+	18.127	5.03e-07	0.051	TCGCCGGAAAG
Gh_A11G2296	Trihelix	GhJMJ42	1586	1595	+	15.9649	4.05e-07	0.0822	CGCGGTAAAT
Gh_D07G1730	WOX	GhJMJ27	102	111	+	13.5267	9.38e-07	0.19	TGTCAATCAG
Gh_D10G0117	WRKY	GhJMJ11	1658	1676	-	19	8.54e-08	0.00863	CGTTGACTCAGGTCAAGTC
Gh_D10G0117	WRKY	GhJMJ11	1450	1468	+	17.2687	8.34e-07	0.0562	AGTTGACTTTATCTGAGCC
Gh_Sca005978G01	WRKY	GhJMJ23	1128	1138	-	16.5238	8.74e-07	0.177	ACAAGTCAACG
Gh_D10G0117	WRKY	GhJMJ39	1652	1670	-	19	8.54e-08	0.00863	CGTTGACTCAGGTCAAGTC
Gh_D07G1299	WRKY	GhJMJ39	1658	1676	-	17.4762	3.56e-07	0.0719	CTGCAGCGTTGACTCAGGT

## Sheet: Table S10
Supplementary Table 10. 148 TFs have GO annotation and can be enriched in 279 GO terms
GO.ID	Term	Annotated	Count	Expected	p-value	q-value	Aspect	Genes	Origin input
GO:0006355	regulation of transcription, DNA-templated	2791	105	13.34	1e-30	1.103e-28	P	Gh_A01G0497, Gh_A01G0650, Gh_A01G0913, Gh_A01G1713, Gh_A01G1768, Gh_A01G1802, Gh_A02G0617, Gh_A02G0736, Gh_A02G1062, Gh_A02G1312, Gh_A02G1353, Gh_A02G1737, Gh_A03G0024, Gh_A03G0524, Gh_A04G0106, Gh_A05G0383, Gh_A05G1769, Gh_A05G1857, Gh_A05G1961, Gh_A05G2194, Gh_A05G2506, Gh_A05G2599, Gh_A06G0359, Gh_A06G1176, Gh_A07G0251, Gh_A07G0522, Gh_A08G1385, Gh_A08G1428, Gh_A08G1516, Gh_A08G2008, Gh_A08G20…	GH_A01G0497, GH_A01G0650, GH_A01G0913, GH_A01G1713, GH_A01G1768, GH_A01G1802, GH_A02G0617, GH_A02G0736, GH_A02G1062, GH_A02G1312, GH_A02G1353, GH_A02G1737, GH_A03G0024, GH_A03G0524, GH_A04G0106, GH_A05G0383, GH_A05G1769, GH_A05G1857, GH_A05G1961, GH_A05G2194, GH_A05G2506, GH_A05G2599, GH_A06G0359, GH_A06G1176, GH_A07G0251, GH_A07G0522, GH_A08G1385, GH_A08G1428, GH_A08G1516, GH_A08G2008, GH_A08G20…
GO:1903506	regulation of nucleic acid-templated transcription	2793	105	13.35	1e-30	1.103e-28	P	Gh_A01G0497, Gh_A01G0650, Gh_A01G0913, Gh_A01G1713, Gh_A01G1768, Gh_A01G1802, Gh_A02G0617, Gh_A02G0736, Gh_A02G1062, Gh_A02G1312, Gh_A02G1353, Gh_A02G1737, Gh_A03G0024, Gh_A03G0524, Gh_A04G0106, Gh_A05G0383, Gh_A05G1769, Gh_A05G1857, Gh_A05G1961, Gh_A05G2194, Gh_A05G2506, Gh_A05G2599, Gh_A06G0359, Gh_A06G1176, Gh_A07G0251, Gh_A07G0522, Gh_A08G1385, Gh_A08G1428, Gh_A08G1516, Gh_A08G2008, Gh_A08G20…	GH_A01G0497, GH_A01G0650, GH_A01G0913, GH_A01G1713, GH_A01G1768, GH_A01G1802, GH_A02G0617, GH_A02G0736, GH_A02G1062, GH_A02G1312, GH_A02G1353, GH_A02G1737, GH_A03G0024, GH_A03G0524, GH_A04G0106, GH_A05G0383, GH_A05G1769, GH_A05G1857, GH_A05G1961, GH_A05G2194, GH_A05G2506, GH_A05G2599, GH_A06G0359, GH_A06G1176, GH_A07G0251, GH_A07G0522, GH_A08G1385, GH_A08G1428, GH_A08G1516, GH_A08G2008, GH_A08G20…
GO:2001141	regulation of RNA biosynthetic process	2793	105	13.35	1e-30	1.103e-28	P	Gh_A01G0497, Gh_A01G0650, Gh_A01G0913, Gh_A01G1713, Gh_A01G1768, Gh_A01G1802, Gh_A02G0617, Gh_A02G0736, Gh_A02G1062, Gh_A02G1312, Gh_A02G1353, Gh_A02G1737, Gh_A03G0024, Gh_A03G0524, Gh_A04G0106, Gh_A05G0383, Gh_A05G1769, Gh_A05G1857, Gh_A05G1961, Gh_A05G2194, Gh_A05G2506, Gh_A05G2599, Gh_A06G0359, Gh_A06G1176, Gh_A07G0251, Gh_A07G0522, Gh_A08G1385, Gh_A08G1428, Gh_A08G1516, Gh_A08G2008, Gh_A08G20…	GH_A01G0497, GH_A01G0650, GH_A01G0913, GH_A01G1713, GH_A01G1768, GH_A01G1802, GH_A02G0617, GH_A02G0736, GH_A02G1062, GH_A02G1312, GH_A02G1353, GH_A02G1737, GH_A03G0024, GH_A03G0524, GH_A04G0106, GH_A05G0383, GH_A05G1769, GH_A05G1857, GH_A05G1961, GH_A05G2194, GH_A05G2506, GH_A05G2599, GH_A06G0359, GH_A06G1176, GH_A07G0251, GH_A07G0522, GH_A08G1385, GH_A08G1428, GH_A08G1516, GH_A08G2008, GH_A08G20…
GO:0051252	regulation of RNA metabolic process	2823	105	13.49	1e-30	1.103e-28	P	Gh_A01G0497, Gh_A01G0650, Gh_A01G0913, Gh_A01G1713, Gh_A01G1768, Gh_A01G1802, Gh_A02G0617, Gh_A02G0736, Gh_A02G1062, Gh_A02G1312, Gh_A02G1353, Gh_A02G1737, Gh_A03G0024, Gh_A03G0524, Gh_A04G0106, Gh_A05G0383, Gh_A05G1769, Gh_A05G1857, Gh_A05G1961, Gh_A05G2194, Gh_A05G2506, Gh_A05G2599, Gh_A06G0359, Gh_A06G1176, Gh_A07G0251, Gh_A07G0522, Gh_A08G1385, Gh_A08G1428, Gh_A08G1516, Gh_A08G2008, Gh_A08G20…	GH_A01G0497, GH_A01G0650, GH_A01G0913, GH_A01G1713, GH_A01G1768, GH_A01G1802, GH_A02G0617, GH_A02G0736, GH_A02G1062, GH_A02G1312, GH_A02G1353, GH_A02G1737, GH_A03G0024, GH_A03G0524, GH_A04G0106, GH_A05G0383, GH_A05G1769, GH_A05G1857, GH_A05G1961, GH_A05G2194, GH_A05G2506, GH_A05G2599, GH_A06G0359, GH_A06G1176, GH_A07G0251, GH_A07G0522, GH_A08G1385, GH_A08G1428, GH_A08G1516, GH_A08G2008, GH_A08G20…
GO:0031323	regulation of cellular metabolic process	3150	108	15.05	1e-30	1.103e-28	P	Gh_A01G0497, Gh_A01G0650, Gh_A01G0913, Gh_A01G1713, Gh_A01G1768, Gh_A01G1802, Gh_A02G0617, Gh_A02G0736, Gh_A02G1062, Gh_A02G1312, Gh_A02G1353, Gh_A02G1737, Gh_A03G0024, Gh_A03G0524, Gh_A04G0106, Gh_A05G0383, Gh_A05G0554, Gh_A05G1769, Gh_A05G1857, Gh_A05G1961, Gh_A05G2194, Gh_A05G2506, Gh_A05G2599, Gh_A06G0359, Gh_A06G1176, Gh_A07G0251, Gh_A07G0522, Gh_A08G1385, Gh_A08G1428, Gh_A08G1516, Gh_A08G20…	GH_A01G0497, GH_A01G0650, GH_A01G0913, GH_A01G1713, GH_A01G1768, GH_A01G1802, GH_A02G0617, GH_A02G0736, GH_A02G1062, GH_A02G1312, GH_A02G1353, GH_A02G1737, GH_A03G0024, GH_A03G0524, GH_A04G0106, GH_A05G0383, GH_A05G0554, GH_A05G1769, GH_A05G1857, GH_A05G1961, GH_A05G2194, GH_A05G2506, GH_A05G2599, GH_A06G0359, GH_A06G1176, GH_A07G0251, GH_A07G0522, GH_A08G1385, GH_A08G1428, GH_A08G1516, GH_A08G20…
GO:2000112	regulation of cellular macromolecule biosynthetic process	2871	105	13.72	1e-30	1.103e-28	P	Gh_A01G0497, Gh_A01G0650, Gh_A01G0913, Gh_A01G1713, Gh_A01G1768, Gh_A01G1802, Gh_A02G0617, Gh_A02G0736, Gh_A02G1062, Gh_A02G1312, Gh_A02G1353, Gh_A02G1737, Gh_A03G0024, Gh_A03G0524, Gh_A04G0106, Gh_A05G0383, Gh_A05G1769, Gh_A05G1857, Gh_A05G1961, Gh_A05G2194, Gh_A05G2506, Gh_A05G2599, Gh_A06G0359, Gh_A06G1176, Gh_A07G0251, Gh_A07G0522, Gh_A08G1385, Gh_A08G1428, Gh_A08G1516, Gh_A08G2008, Gh_A08G20…	GH_A01G0497, GH_A01G0650, GH_A01G0913, GH_A01G1713, GH_A01G1768, GH_A01G1802, GH_A02G0617, GH_A02G0736, GH_A02G1062, GH_A02G1312, GH_A02G1353, GH_A02G1737, GH_A03G0024, GH_A03G0524, GH_A04G0106, GH_A05G0383, GH_A05G1769, GH_A05G1857, GH_A05G1961, GH_A05G2194, GH_A05G2506, GH_A05G2599, GH_A06G0359, GH_A06G1176, GH_A07G0251, GH_A07G0522, GH_A08G1385, GH_A08G1428, GH_A08G1516, GH_A08G2008, GH_A08G20…
GO:0010556	regulation of macromolecule biosynthetic process	2875	105	13.74	1e-30	1.103e-28	P	Gh_A01G0497, Gh_A01G0650, Gh_A01G0913, Gh_A01G1713, Gh_A01G1768, Gh_A01G1802, Gh_A02G0617, Gh_A02G0736, Gh_A02G1062, Gh_A02G1312, Gh_A02G1353, Gh_A02G1737, Gh_A03G0024, Gh_A03G0524, Gh_A04G0106, Gh_A05G0383, Gh_A05G1769, Gh_A05G1857, Gh_A05G1961, Gh_A05G2194, Gh_A05G2506, Gh_A05G2599, Gh_A06G0359, Gh_A06G1176, Gh_A07G0251, Gh_A07G0522, Gh_A08G1385, Gh_A08G1428, Gh_A08G1516, Gh_A08G2008, Gh_A08G20…	GH_A01G0497, GH_A01G0650, GH_A01G0913, GH_A01G1713, GH_A01G1768, GH_A01G1802, GH_A02G0617, GH_A02G0736, GH_A02G1062, GH_A02G1312, GH_A02G1353, GH_A02G1737, GH_A03G0024, GH_A03G0524, GH_A04G0106, GH_A05G0383, GH_A05G1769, GH_A05G1857, GH_A05G1961, GH_A05G2194, GH_A05G2506, GH_A05G2599, GH_A06G0359, GH_A06G1176, GH_A07G0251, GH_A07G0522, GH_A08G1385, GH_A08G1428, GH_A08G1516, GH_A08G2008, GH_A08G20…
GO:0060255	regulation of macromolecule metabolic process	3179	108	15.19	1e-30	1.103e-28	P	Gh_A01G0497, Gh_A01G0650, Gh_A01G0913, Gh_A01G1713, Gh_A01G1768, Gh_A01G1802, Gh_A02G0617, Gh_A02G0736, Gh_A02G1062, Gh_A02G1312, Gh_A02G1353, Gh_A02G1737, Gh_A03G0024, Gh_A03G0524, Gh_A04G0106, Gh_A05G0383, Gh_A05G1769, Gh_A05G1857, Gh_A05G1961, Gh_A05G2194, Gh_A05G2506, Gh_A05G2599, Gh_A06G0359, Gh_A06G1176, Gh_A07G0251, Gh_A07G0522, Gh_A08G1385, Gh_A08G1428, Gh_A08G1516, Gh_A08G2008, Gh_A08G20…	GH_A01G0497, GH_A01G0650, GH_A01G0913, GH_A01G1713, GH_A01G1768, GH_A01G1802, GH_A02G0617, GH_A02G0736, GH_A02G1062, GH_A02G1312, GH_A02G1353, GH_A02G1737, GH_A03G0024, GH_A03G0524, GH_A04G0106, GH_A05G0383, GH_A05G1769, GH_A05G1857, GH_A05G1961, GH_A05G2194, GH_A05G2506, GH_A05G2599, GH_A06G0359, GH_A06G1176, GH_A07G0251, GH_A07G0522, GH_A08G1385, GH_A08G1428, GH_A08G1516, GH_A08G2008, GH_A08G20…
GO:0019219	regulation of nucleobase-containing compound metabolic process	2880	105	13.76	1e-30	1.103e-28	P	Gh_A01G0497, Gh_A01G0650, Gh_A01G0913, Gh_A01G1713, Gh_A01G1768, Gh_A01G1802, Gh_A02G0617, Gh_A02G0736, Gh_A02G1062, Gh_A02G1312, Gh_A02G1353, Gh_A02G1737, Gh_A03G0024, Gh_A03G0524, Gh_A04G0106, Gh_A05G0383, Gh_A05G1769, Gh_A05G1857, Gh_A05G1961, Gh_A05G2194, Gh_A05G2506, Gh_A05G2599, Gh_A06G0359, Gh_A06G1176, Gh_A07G0251, Gh_A07G0522, Gh_A08G1385, Gh_A08G1428, Gh_A08G1516, Gh_A08G2008, Gh_A08G20…	GH_A01G0497, GH_A01G0650, GH_A01G0913, GH_A01G1713, GH_A01G1768, GH_A01G1802, GH_A02G0617, GH_A02G0736, GH_A02G1062, GH_A02G1312, GH_A02G1353, GH_A02G1737, GH_A03G0024, GH_A03G0524, GH_A04G0106, GH_A05G0383, GH_A05G1769, GH_A05G1857, GH_A05G1961, GH_A05G2194, GH_A05G2506, GH_A05G2599, GH_A06G0359, GH_A06G1176, GH_A07G0251, GH_A07G0522, GH_A08G1385, GH_A08G1428, GH_A08G1516, GH_A08G2008, GH_A08G20…
GO:0080090	regulation of primary metabolic process	3093	107	14.78	1e-30	1.103e-28	P	Gh_A01G0497, Gh_A01G0650, Gh_A01G0913, Gh_A01G1713, Gh_A01G1768, Gh_A01G1802, Gh_A02G0617, Gh_A02G0736, Gh_A02G1062, Gh_A02G1312, Gh_A02G1353, Gh_A02G1737, Gh_A03G0024, Gh_A03G0524, Gh_A04G0106, Gh_A05G0383, Gh_A05G1769, Gh_A05G1857, Gh_A05G1961, Gh_A05G2194, Gh_A05G2506, Gh_A05G2599, Gh_A06G0359, Gh_A06G1176, Gh_A07G0251, Gh_A07G0522, Gh_A08G1385, Gh_A08G1428, Gh_A08G1516, Gh_A08G2008, Gh_A08G20…	GH_A01G0497, GH_A01G0650, GH_A01G0913, GH_A01G1713, GH_A01G1768, GH_A01G1802, GH_A02G0617, GH_A02G0736, GH_A02G1062, GH_A02G1312, GH_A02G1353, GH_A02G1737, GH_A03G0024, GH_A03G0524, GH_A04G0106, GH_A05G0383, GH_A05G1769, GH_A05G1857, GH_A05G1961, GH_A05G2194, GH_A05G2506, GH_A05G2599, GH_A06G0359, GH_A06G1176, GH_A07G0251, GH_A07G0522, GH_A08G1385, GH_A08G1428, GH_A08G1516, GH_A08G2008, GH_A08G20…
GO:0031326	regulation of cellular biosynthetic process	2920	105	13.95	1e-30	1.103e-28	P	Gh_A01G0497, Gh_A01G0650, Gh_A01G0913, Gh_A01G1713, Gh_A01G1768, Gh_A01G1802, Gh_A02G0617, Gh_A02G0736, Gh_A02G1062, Gh_A02G1312, Gh_A02G1353, Gh_A02G1737, Gh_A03G0024, Gh_A03G0524, Gh_A04G0106, Gh_A05G0383, Gh_A05G1769, Gh_A05G1857, Gh_A05G1961, Gh_A05G2194, Gh_A05G2506, Gh_A05G2599, Gh_A06G0359, Gh_A06G1176, Gh_A07G0251, Gh_A07G0522, Gh_A08G1385, Gh_A08G1428, Gh_A08G1516, Gh_A08G2008, Gh_A08G20…	GH_A01G0497, GH_A01G0650, GH_A01G0913, GH_A01G1713, GH_A01G1768, GH_A01G1802, GH_A02G0617, GH_A02G0736, GH_A02G1062, GH_A02G1312, GH_A02G1353, GH_A02G1737, GH_A03G0024, GH_A03G0524, GH_A04G0106, GH_A05G0383, GH_A05G1769, GH_A05G1857, GH_A05G1961, GH_A05G2194, GH_A05G2506, GH_A05G2599, GH_A06G0359, GH_A06G1176, GH_A07G0251, GH_A07G0522, GH_A08G1385, GH_A08G1428, GH_A08G1516, GH_A08G2008, GH_A08G20…
GO:0010468	regulation of gene expression	3030	106	14.48	1e-30	1.103e-28	P	Gh_A01G0497, Gh_A01G0650, Gh_A01G0913, Gh_A01G1713, Gh_A01G1768, Gh_A01G1802, Gh_A02G0617, Gh_A02G0736, Gh_A02G1062, Gh_A02G1312, Gh_A02G1353, Gh_A02G1737, Gh_A03G0024, Gh_A03G0524, Gh_A04G0106, Gh_A05G0383, Gh_A05G1769, Gh_A05G1857, Gh_A05G1961, Gh_A05G2194, Gh_A05G2506, Gh_A05G2599, Gh_A06G0359, Gh_A06G1176, Gh_A07G0251, Gh_A07G0522, Gh_A08G1385, Gh_A08G1428, Gh_A08G1516, Gh_A08G2008, Gh_A08G20…	GH_A01G0497, GH_A01G0650, GH_A01G0913, GH_A01G1713, GH_A01G1768, GH_A01G1802, GH_A02G0617, GH_A02G0736, GH_A02G1062, GH_A02G1312, GH_A02G1353, GH_A02G1737, GH_A03G0024, GH_A03G0524, GH_A04G0106, GH_A05G0383, GH_A05G1769, GH_A05G1857, GH_A05G1961, GH_A05G2194, GH_A05G2506, GH_A05G2599, GH_A06G0359, GH_A06G1176, GH_A07G0251, GH_A07G0522, GH_A08G1385, GH_A08G1428, GH_A08G1516, GH_A08G2008, GH_A08G20…
GO:0009889	regulation of biosynthetic process	2942	105	14.06	1e-30	1.103e-28	P	Gh_A01G0497, Gh_A01G0650, Gh_A01G0913, Gh_A01G1713, Gh_A01G1768, Gh_A01G1802, Gh_A02G0617, Gh_A02G0736, Gh_A02G1062, Gh_A02G1312, Gh_A02G1353, Gh_A02G1737, Gh_A03G0024, Gh_A03G0524, Gh_A04G0106, Gh_A05G0383, Gh_A05G1769, Gh_A05G1857, Gh_A05G1961, Gh_A05G2194, Gh_A05G2506, Gh_A05G2599, Gh_A06G0359, Gh_A06G1176, Gh_A07G0251, Gh_A07G0522, Gh_A08G1385, Gh_A08G1428, Gh_A08G1516, Gh_A08G2008, Gh_A08G20…	GH_A01G0497, GH_A01G0650, GH_A01G0913, GH_A01G1713, GH_A01G1768, GH_A01G1802, GH_A02G0617, GH_A02G0736, GH_A02G1062, GH_A02G1312, GH_A02G1353, GH_A02G1737, GH_A03G0024, GH_A03G0524, GH_A04G0106, GH_A05G0383, GH_A05G1769, GH_A05G1857, GH_A05G1961, GH_A05G2194, GH_A05G2506, GH_A05G2599, GH_A06G0359, GH_A06G1176, GH_A07G0251, GH_A07G0522, GH_A08G1385, GH_A08G1428, GH_A08G1516, GH_A08G2008, GH_A08G20…
GO:0019222	regulation of metabolic process	3371	109	16.11	1e-30	1.103e-28	P	Gh_A01G0497, Gh_A01G0650, Gh_A01G0913, Gh_A01G1713, Gh_A01G1768, Gh_A01G1802, Gh_A02G0617, Gh_A02G0736, Gh_A02G1062, Gh_A02G1312, Gh_A02G1353, Gh_A02G1737, Gh_A03G0024, Gh_A03G0524, Gh_A04G0106, Gh_A05G0383, Gh_A05G0554, Gh_A05G1769, Gh_A05G1857, Gh_A05G1961, Gh_A05G2194, Gh_A05G2506, Gh_A05G2599, Gh_A06G0359, Gh_A06G1176, Gh_A07G0251, Gh_A07G0522, Gh_A08G1385, Gh_A08G1428, Gh_A08G1516, Gh_A08G20…	GH_A01G0497, GH_A01G0650, GH_A01G0913, GH_A01G1713, GH_A01G1768, GH_A01G1802, GH_A02G0617, GH_A02G0736, GH_A02G1062, GH_A02G1312, GH_A02G1353, GH_A02G1737, GH_A03G0024, GH_A03G0524, GH_A04G0106, GH_A05G0383, GH_A05G0554, GH_A05G1769, GH_A05G1857, GH_A05G1961, GH_A05G2194, GH_A05G2506, GH_A05G2599, GH_A06G0359, GH_A06G1176, GH_A07G0251, GH_A07G0522, GH_A08G1385, GH_A08G1428, GH_A08G1516, GH_A08G20…
GO:0051171	regulation of nitrogen compound metabolic process	2960	105	14.14	1e-30	1.103e-28	P	Gh_A01G0497, Gh_A01G0650, Gh_A01G0913, Gh_A01G1713, Gh_A01G1768, Gh_A01G1802, Gh_A02G0617, Gh_A02G0736, Gh_A02G1062, Gh_A02G1312, Gh_A02G1353, Gh_A02G1737, Gh_A03G0024, Gh_A03G0524, Gh_A04G0106, Gh_A05G0383, Gh_A05G1769, Gh_A05G1857, Gh_A05G1961, Gh_A05G2194, Gh_A05G2506, Gh_A05G2599, Gh_A06G0359, Gh_A06G1176, Gh_A07G0251, Gh_A07G0522, Gh_A08G1385, Gh_A08G1428, Gh_A08G1516, Gh_A08G2008, Gh_A08G20…	GH_A01G0497, GH_A01G0650, GH_A01G0913, GH_A01G1713, GH_A01G1768, GH_A01G1802, GH_A02G0617, GH_A02G0736, GH_A02G1062, GH_A02G1312, GH_A02G1353, GH_A02G1737, GH_A03G0024, GH_A03G0524, GH_A04G0106, GH_A05G0383, GH_A05G1769, GH_A05G1857, GH_A05G1961, GH_A05G2194, GH_A05G2506, GH_A05G2599, GH_A06G0359, GH_A06G1176, GH_A07G0251, GH_A07G0522, GH_A08G1385, GH_A08G1428, GH_A08G1516, GH_A08G2008, GH_A08G20…
GO:0006351	transcription, DNA-templated	3121	105	14.91	1e-30	1.103e-28	P	Gh_A01G0497, Gh_A01G0650, Gh_A01G0913, Gh_A01G1713, Gh_A01G1768, Gh_A01G1802, Gh_A02G0617, Gh_A02G0736, Gh_A02G1062, Gh_A02G1312, Gh_A02G1353, Gh_A02G1737, Gh_A03G0024, Gh_A03G0524, Gh_A04G0106, Gh_A05G0383, Gh_A05G1769, Gh_A05G1857, Gh_A05G1961, Gh_A05G2194, Gh_A05G2506, Gh_A05G2599, Gh_A06G0359, Gh_A06G1176, Gh_A07G0251, Gh_A07G0522, Gh_A08G1385, Gh_A08G1428, Gh_A08G1516, Gh_A08G2008, Gh_A08G20…	GH_A01G0497, GH_A01G0650, GH_A01G0913, GH_A01G1713, GH_A01G1768, GH_A01G1802, GH_A02G0617, GH_A02G0736, GH_A02G1062, GH_A02G1312, GH_A02G1353, GH_A02G1737, GH_A03G0024, GH_A03G0524, GH_A04G0106, GH_A05G0383, GH_A05G1769, GH_A05G1857, GH_A05G1961, GH_A05G2194, GH_A05G2506, GH_A05G2599, GH_A06G0359, GH_A06G1176, GH_A07G0251, GH_A07G0522, GH_A08G1385, GH_A08G1428, GH_A08G1516, GH_A08G2008, GH_A08G20…
GO:0097659	nucleic acid-templated transcription	3126	105	14.94	1e-30	1.103e-28	P	Gh_A01G0497, Gh_A01G0650, Gh_A01G0913, Gh_A01G1713, Gh_A01G1768, Gh_A01G1802, Gh_A02G0617, Gh_A02G0736, Gh_A02G1062, Gh_A02G1312, Gh_A02G1353, Gh_A02G1737, Gh_A03G0024, Gh_A03G0524, Gh_A04G0106, Gh_A05G0383, Gh_A05G1769, Gh_A05G1857, Gh_A05G1961, Gh_A05G2194, Gh_A05G2506, Gh_A05G2599, Gh_A06G0359, Gh_A06G1176, Gh_A07G0251, Gh_A07G0522, Gh_A08G1385, Gh_A08G1428, Gh_A08G1516, Gh_A08G2008, Gh_A08G20…	GH_A01G0497, GH_A01G0650, GH_A01G0913, GH_A01G1713, GH_A01G1768, GH_A01G1802, GH_A02G0617, GH_A02G0736, GH_A02G1062, GH_A02G1312, GH_A02G1353, GH_A02G1737, GH_A03G0024, GH_A03G0524, GH_A04G0106, GH_A05G0383, GH_A05G1769, GH_A05G1857, GH_A05G1961, GH_A05G2194, GH_A05G2506, GH_A05G2599, GH_A06G0359, GH_A06G1176, GH_A07G0251, GH_A07G0522, GH_A08G1385, GH_A08G1428, GH_A08G1516, GH_A08G2008, GH_A08G20…
GO:0032774	RNA biosynthetic process	3130	105	14.96	1e-30	1.103e-28	P	Gh_A01G0497, Gh_A01G0650, Gh_A01G0913, Gh_A01G1713, Gh_A01G1768, Gh_A01G1802, Gh_A02G0617, Gh_A02G0736, Gh_A02G1062, Gh_A02G1312, Gh_A02G1353, Gh_A02G1737, Gh_A03G0024, Gh_A03G0524, Gh_A04G0106, Gh_A05G0383, Gh_A05G1769, Gh_A05G1857, Gh_A05G1961, Gh_A05G2194, Gh_A05G2506, Gh_A05G2599, Gh_A06G0359, Gh_A06G1176, Gh_A07G0251, Gh_A07G0522, Gh_A08G1385, Gh_A08G1428, Gh_A08G1516, Gh_A08G2008, Gh_A08G20…	GH_A01G0497, GH_A01G0650, GH_A01G0913, GH_A01G1713, GH_A01G1768, GH_A01G1802, GH_A02G0617, GH_A02G0736, GH_A02G1062, GH_A02G1312, GH_A02G1353, GH_A02G1737, GH_A03G0024, GH_A03G0524, GH_A04G0106, GH_A05G0383, GH_A05G1769, GH_A05G1857, GH_A05G1961, GH_A05G2194, GH_A05G2506, GH_A05G2599, GH_A06G0359, GH_A06G1176, GH_A07G0251, GH_A07G0522, GH_A08G1385, GH_A08G1428, GH_A08G1516, GH_A08G2008, GH_A08G20…
GO:0034654	nucleobase-containing compound biosynthetic process	3497	105	16.71	1e-30	1.103e-28	P	Gh_A01G0497, Gh_A01G0650, Gh_A01G0913, Gh_A01G1713, Gh_A01G1768, Gh_A01G1802, Gh_A02G0617, Gh_A02G0736, Gh_A02G1062, Gh_A02G1312, Gh_A02G1353, Gh_A02G1737, Gh_A03G0024, Gh_A03G0524, Gh_A04G0106, Gh_A05G0383, Gh_A05G1769, Gh_A05G1857, Gh_A05G1961, Gh_A05G2194, Gh_A05G2506, Gh_A05G2599, Gh_A06G0359, Gh_A06G1176, Gh_A07G0251, Gh_A07G0522, Gh_A08G1385, Gh_A08G1428, Gh_A08G1516, Gh_A08G2008, Gh_A08G20…	GH_A01G0497, GH_A01G0650, GH_A01G0913, GH_A01G1713, GH_A01G1768, GH_A01G1802, GH_A02G0617, GH_A02G0736, GH_A02G1062, GH_A02G1312, GH_A02G1353, GH_A02G1737, GH_A03G0024, GH_A03G0524, GH_A04G0106, GH_A05G0383, GH_A05G1769, GH_A05G1857, GH_A05G1961, GH_A05G2194, GH_A05G2506, GH_A05G2599, GH_A06G0359, GH_A06G1176, GH_A07G0251, GH_A07G0522, GH_A08G1385, GH_A08G1428, GH_A08G1516, GH_A08G2008, GH_A08G20…
GO:0018130	heterocycle biosynthetic process	3838	105	18.34	1e-30	1.103e-28	P	Gh_A01G0497, Gh_A01G0650, Gh_A01G0913, Gh_A01G1713, Gh_A01G1768, Gh_A01G1802, Gh_A02G0617, Gh_A02G0736, Gh_A02G1062, Gh_A02G1312, Gh_A02G1353, Gh_A02G1737, Gh_A03G0024, Gh_A03G0524, Gh_A04G0106, Gh_A05G0383, Gh_A05G1769, Gh_A05G1857, Gh_A05G1961, Gh_A05G2194, Gh_A05G2506, Gh_A05G2599, Gh_A06G0359, Gh_A06G1176, Gh_A07G0251, Gh_A07G0522, Gh_A08G1385, Gh_A08G1428, Gh_A08G1516, Gh_A08G2008, Gh_A08G20…	GH_A01G0497, GH_A01G0650, GH_A01G0913, GH_A01G1713, GH_A01G1768, GH_A01G1802, GH_A02G0617, GH_A02G0736, GH_A02G1062, GH_A02G1312, GH_A02G1353, GH_A02G1737, GH_A03G0024, GH_A03G0524, GH_A04G0106, GH_A05G0383, GH_A05G1769, GH_A05G1857, GH_A05G1961, GH_A05G2194, GH_A05G2506, GH_A05G2599, GH_A06G0359, GH_A06G1176, GH_A07G0251, GH_A07G0522, GH_A08G1385, GH_A08G1428, GH_A08G1516, GH_A08G2008, GH_A08G20…
GO:0019438	aromatic compound biosynthetic process	3844	105	18.37	1e-30	1.103e-28	P	Gh_A01G0497, Gh_A01G0650, Gh_A01G0913, Gh_A01G1713, Gh_A01G1768, Gh_A01G1802, Gh_A02G0617, Gh_A02G0736, Gh_A02G1062, Gh_A02G1312, Gh_A02G1353, Gh_A02G1737, Gh_A03G0024, Gh_A03G0524, Gh_A04G0106, Gh_A05G0383, Gh_A05G1769, Gh_A05G1857, Gh_A05G1961, Gh_A05G2194, Gh_A05G2506, Gh_A05G2599, Gh_A06G0359, Gh_A06G1176, Gh_A07G0251, Gh_A07G0522, Gh_A08G1385, Gh_A08G1428, Gh_A08G1516, Gh_A08G2008, Gh_A08G20…	GH_A01G0497, GH_A01G0650, GH_A01G0913, GH_A01G1713, GH_A01G1768, GH_A01G1802, GH_A02G0617, GH_A02G0736, GH_A02G1062, GH_A02G1312, GH_A02G1353, GH_A02G1737, GH_A03G0024, GH_A03G0524, GH_A04G0106, GH_A05G0383, GH_A05G1769, GH_A05G1857, GH_A05G1961, GH_A05G2194, GH_A05G2506, GH_A05G2599, GH_A06G0359, GH_A06G1176, GH_A07G0251, GH_A07G0522, GH_A08G1385, GH_A08G1428, GH_A08G1516, GH_A08G2008, GH_A08G20…
GO:0050789	regulation of biological process	5456	116	26.07	1e-30	1.103e-28	P	Gh_A01G0497, Gh_A01G0650, Gh_A01G0913, Gh_A01G1713, Gh_A01G1768, Gh_A01G1802, Gh_A02G0617, Gh_A02G0736, Gh_A02G1062, Gh_A02G1312, Gh_A02G1353, Gh_A02G1737, Gh_A03G0024, Gh_A03G0524, Gh_A04G0106, Gh_A05G0383, Gh_A05G0554, Gh_A05G1769, Gh_A05G1857, Gh_A05G1961, Gh_A05G2194, Gh_A05G2506, Gh_A05G2599, Gh_A06G0359, Gh_A06G1176, Gh_A07G0251, Gh_A07G0522, Gh_A08G1385, Gh_A08G1428, Gh_A08G1516, Gh_A08G20…	GH_A01G0497, GH_A01G0650, GH_A01G0913, GH_A01G1713, GH_A01G1768, GH_A01G1802, GH_A02G0617, GH_A02G0736, GH_A02G1062, GH_A02G1312, GH_A02G1353, GH_A02G1737, GH_A03G0024, GH_A03G0524, GH_A04G0106, GH_A05G0383, GH_A05G0554, GH_A05G1769, GH_A05G1857, GH_A05G1961, GH_A05G2194, GH_A05G2506, GH_A05G2599, GH_A06G0359, GH_A06G1176, GH_A07G0251, GH_A07G0522, GH_A08G1385, GH_A08G1428, GH_A08G1516, GH_A08G20…
GO:1901362	organic cyclic compound biosynthetic process	3984	105	19.04	1e-30	1.103e-28	P	Gh_A01G0497, Gh_A01G0650, Gh_A01G0913, Gh_A01G1713, Gh_A01G1768, Gh_A01G1802, Gh_A02G0617, Gh_A02G0736, Gh_A02G1062, Gh_A02G1312, Gh_A02G1353, Gh_A02G1737, Gh_A03G0024, Gh_A03G0524, Gh_A04G0106, Gh_A05G0383, Gh_A05G1769, Gh_A05G1857, Gh_A05G1961, Gh_A05G2194, Gh_A05G2506, Gh_A05G2599, Gh_A06G0359, Gh_A06G1176, Gh_A07G0251, Gh_A07G0522, Gh_A08G1385, Gh_A08G1428, Gh_A08G1516, Gh_A08G2008, Gh_A08G20…	GH_A01G0497, GH_A01G0650, GH_A01G0913, GH_A01G1713, GH_A01G1768, GH_A01G1802, GH_A02G0617, GH_A02G0736, GH_A02G1062, GH_A02G1312, GH_A02G1353, GH_A02G1737, GH_A03G0024, GH_A03G0524, GH_A04G0106, GH_A05G0383, GH_A05G1769, GH_A05G1857, GH_A05G1961, GH_A05G2194, GH_A05G2506, GH_A05G2599, GH_A06G0359, GH_A06G1176, GH_A07G0251, GH_A07G0522, GH_A08G1385, GH_A08G1428, GH_A08G1516, GH_A08G2008, GH_A08G20…
GO:0050794	regulation of cellular process	4958	112	23.69	1e-30	1.103e-28	P	Gh_A01G0497, Gh_A01G0650, Gh_A01G0913, Gh_A01G1713, Gh_A01G1768, Gh_A01G1802, Gh_A02G0617, Gh_A02G0736, Gh_A02G1062, Gh_A02G1312, Gh_A02G1353, Gh_A02G1737, Gh_A03G0024, Gh_A03G0524, Gh_A04G0106, Gh_A05G0383, Gh_A05G0554, Gh_A05G1769, Gh_A05G1857, Gh_A05G1961, Gh_A05G2194, Gh_A05G2506, Gh_A05G2599, Gh_A06G0359, Gh_A06G1176, Gh_A07G0251, Gh_A07G0522, Gh_A08G1385, Gh_A08G1428, Gh_A08G1516, Gh_A08G20…	GH_A01G0497, GH_A01G0650, GH_A01G0913, GH_A01G1713, GH_A01G1768, GH_A01G1802, GH_A02G0617, GH_A02G0736, GH_A02G1062, GH_A02G1312, GH_A02G1353, GH_A02G1737, GH_A03G0024, GH_A03G0524, GH_A04G0106, GH_A05G0383, GH_A05G0554, GH_A05G1769, GH_A05G1857, GH_A05G1961, GH_A05G2194, GH_A05G2506, GH_A05G2599, GH_A06G0359, GH_A06G1176, GH_A07G0251, GH_A07G0522, GH_A08G1385, GH_A08G1428, GH_A08G1516, GH_A08G20…
GO:0016070	RNA metabolic process	4067	105	19.43	1e-30	1.103e-28	P	Gh_A01G0497, Gh_A01G0650, Gh_A01G0913, Gh_A01G1713, Gh_A01G1768, Gh_A01G1802, Gh_A02G0617, Gh_A02G0736, Gh_A02G1062, Gh_A02G1312, Gh_A02G1353, Gh_A02G1737, Gh_A03G0024, Gh_A03G0524, Gh_A04G0106, Gh_A05G0383, Gh_A05G1769, Gh_A05G1857, Gh_A05G1961, Gh_A05G2194, Gh_A05G2506, Gh_A05G2599, Gh_A06G0359, Gh_A06G1176, Gh_A07G0251, Gh_A07G0522, Gh_A08G1385, Gh_A08G1428, Gh_A08G1516, Gh_A08G2008, Gh_A08G20…	GH_A01G0497, GH_A01G0650, GH_A01G0913, GH_A01G1713, GH_A01G1768, GH_A01G1802, GH_A02G0617, GH_A02G0736, GH_A02G1062, GH_A02G1312, GH_A02G1353, GH_A02G1737, GH_A03G0024, GH_A03G0524, GH_A04G0106, GH_A05G0383, GH_A05G1769, GH_A05G1857, GH_A05G1961, GH_A05G2194, GH_A05G2506, GH_A05G2599, GH_A06G0359, GH_A06G1176, GH_A07G0251, GH_A07G0522, GH_A08G1385, GH_A08G1428, GH_A08G1516, GH_A08G2008, GH_A08G20…
GO:0065007	biological regulation	5741	116	27.43	1e-30	1.103e-28	P	Gh_A01G0497, Gh_A01G0650, Gh_A01G0913, Gh_A01G1713, Gh_A01G1768, Gh_A01G1802, Gh_A02G0617, Gh_A02G0736, Gh_A02G1062, Gh_A02G1312, Gh_A02G1353, Gh_A02G1737, Gh_A03G0024, Gh_A03G0524, Gh_A04G0106, Gh_A05G0383, Gh_A05G0554, Gh_A05G1769, Gh_A05G1857, Gh_A05G1961, Gh_A05G2194, Gh_A05G2506, Gh_A05G2599, Gh_A06G0359, Gh_A06G1176, Gh_A07G0251, Gh_A07G0522, Gh_A08G1385, Gh_A08G1428, Gh_A08G1516, Gh_A08G20…	GH_A01G0497, GH_A01G0650, GH_A01G0913, GH_A01G1713, GH_A01G1768, GH_A01G1802, GH_A02G0617, GH_A02G0736, GH_A02G1062, GH_A02G1312, GH_A02G1353, GH_A02G1737, GH_A03G0024, GH_A03G0524, GH_A04G0106, GH_A05G0383, GH_A05G0554, GH_A05G1769, GH_A05G1857, GH_A05G1961, GH_A05G2194, GH_A05G2506, GH_A05G2599, GH_A06G0359, GH_A06G1176, GH_A07G0251, GH_A07G0522, GH_A08G1385, GH_A08G1428, GH_A08G1516, GH_A08G20…
GO:0090304	nucleic acid metabolic process	4603	105	22	1e-30	1.103e-28	P	Gh_A01G0497, Gh_A01G0650, Gh_A01G0913, Gh_A01G1713, Gh_A01G1768, Gh_A01G1802, Gh_A02G0617, Gh_A02G0736, Gh_A02G1062, Gh_A02G1312, Gh_A02G1353, Gh_A02G1737, Gh_A03G0024, Gh_A03G0524, Gh_A04G0106, Gh_A05G0383, Gh_A05G1769, Gh_A05G1857, Gh_A05G1961, Gh_A05G2194, Gh_A05G2506, Gh_A05G2599, Gh_A06G0359, Gh_A06G1176, Gh_A07G0251, Gh_A07G0522, Gh_A08G1385, Gh_A08G1428, Gh_A08G1516, Gh_A08G2008, Gh_A08G20…	GH_A01G0497, GH_A01G0650, GH_A01G0913, GH_A01G1713, GH_A01G1768, GH_A01G1802, GH_A02G0617, GH_A02G0736, GH_A02G1062, GH_A02G1312, GH_A02G1353, GH_A02G1737, GH_A03G0024, GH_A03G0524, GH_A04G0106, GH_A05G0383, GH_A05G1769, GH_A05G1857, GH_A05G1961, GH_A05G2194, GH_A05G2506, GH_A05G2599, GH_A06G0359, GH_A06G1176, GH_A07G0251, GH_A07G0522, GH_A08G1385, GH_A08G1428, GH_A08G1516, GH_A08G2008, GH_A08G20…
GO:0034645	cellular macromolecule biosynthetic process	5208	105	24.89	1e-30	1.103e-28	P	Gh_A01G0497, Gh_A01G0650, Gh_A01G0913, Gh_A01G1713, Gh_A01G1768, Gh_A01G1802, Gh_A02G0617, Gh_A02G0736, Gh_A02G1062, Gh_A02G1312, Gh_A02G1353, Gh_A02G1737, Gh_A03G0024, Gh_A03G0524, Gh_A04G0106, Gh_A05G0383, Gh_A05G1769, Gh_A05G1857, Gh_A05G1961, Gh_A05G2194, Gh_A05G2506, Gh_A05G2599, Gh_A06G0359, Gh_A06G1176, Gh_A07G0251, Gh_A07G0522, Gh_A08G1385, Gh_A08G1428, Gh_A08G1516, Gh_A08G2008, Gh_A08G20…	GH_A01G0497, GH_A01G0650, GH_A01G0913, GH_A01G1713, GH_A01G1768, GH_A01G1802, GH_A02G0617, GH_A02G0736, GH_A02G1062, GH_A02G1312, GH_A02G1353, GH_A02G1737, GH_A03G0024, GH_A03G0524, GH_A04G0106, GH_A05G0383, GH_A05G1769, GH_A05G1857, GH_A05G1961, GH_A05G2194, GH_A05G2506, GH_A05G2599, GH_A06G0359, GH_A06G1176, GH_A07G0251, GH_A07G0522, GH_A08G1385, GH_A08G1428, GH_A08G1516, GH_A08G2008, GH_A08G20…
GO:0009059	macromolecule biosynthetic process	5232	105	25	1e-30	1.103e-28	P	Gh_A01G0497, Gh_A01G0650, Gh_A01G0913, Gh_A01G1713, Gh_A01G1768, Gh_A01G1802, Gh_A02G0617, Gh_A02G0736, Gh_A02G1062, Gh_A02G1312, Gh_A02G1353, Gh_A02G1737, Gh_A03G0024, Gh_A03G0524, Gh_A04G0106, Gh_A05G0383, Gh_A05G1769, Gh_A05G1857, Gh_A05G1961, Gh_A05G2194, Gh_A05G2506, Gh_A05G2599, Gh_A06G0359, Gh_A06G1176, Gh_A07G0251, Gh_A07G0522, Gh_A08G1385, Gh_A08G1428, Gh_A08G1516, Gh_A08G2008, Gh_A08G20…	GH_A01G0497, GH_A01G0650, GH_A01G0913, GH_A01G1713, GH_A01G1768, GH_A01G1802, GH_A02G0617, GH_A02G0736, GH_A02G1062, GH_A02G1312, GH_A02G1353, GH_A02G1737, GH_A03G0024, GH_A03G0524, GH_A04G0106, GH_A05G0383, GH_A05G1769, GH_A05G1857, GH_A05G1961, GH_A05G2194, GH_A05G2506, GH_A05G2599, GH_A06G0359, GH_A06G1176, GH_A07G0251, GH_A07G0522, GH_A08G1385, GH_A08G1428, GH_A08G1516, GH_A08G2008, GH_A08G20…
GO:0010467	gene expression	5395	106	25.78	1e-30	1.103e-28	P	Gh_A01G0497, Gh_A01G0650, Gh_A01G0913, Gh_A01G1713, Gh_A01G1768, Gh_A01G1802, Gh_A02G0617, Gh_A02G0736, Gh_A02G1062, Gh_A02G1312, Gh_A02G1353, Gh_A02G1737, Gh_A03G0024, Gh_A03G0524, Gh_A04G0106, Gh_A05G0383, Gh_A05G1769, Gh_A05G1857, Gh_A05G1961, Gh_A05G2194, Gh_A05G2506, Gh_A05G2599, Gh_A06G0359, Gh_A06G1176, Gh_A07G0251, Gh_A07G0522, Gh_A08G1385, Gh_A08G1428, Gh_A08G1516, Gh_A08G2008, Gh_A08G20…	GH_A01G0497, GH_A01G0650, GH_A01G0913, GH_A01G1713, GH_A01G1768, GH_A01G1802, GH_A02G0617, GH_A02G0736, GH_A02G1062, GH_A02G1312, GH_A02G1353, GH_A02G1737, GH_A03G0024, GH_A03G0524, GH_A04G0106, GH_A05G0383, GH_A05G1769, GH_A05G1857, GH_A05G1961, GH_A05G2194, GH_A05G2506, GH_A05G2599, GH_A06G0359, GH_A06G1176, GH_A07G0251, GH_A07G0522, GH_A08G1385, GH_A08G1428, GH_A08G1516, GH_A08G2008, GH_A08G20…
GO:0044271	cellular nitrogen compound biosynthetic process	5275	105	25.21	1e-30	1.103e-28	P	Gh_A01G0497, Gh_A01G0650, Gh_A01G0913, Gh_A01G1713, Gh_A01G1768, Gh_A01G1802, Gh_A02G0617, Gh_A02G0736, Gh_A02G1062, Gh_A02G1312, Gh_A02G1353, Gh_A02G1737, Gh_A03G0024, Gh_A03G0524, Gh_A04G0106, Gh_A05G0383, Gh_A05G1769, Gh_A05G1857, Gh_A05G1961, Gh_A05G2194, Gh_A05G2506, Gh_A05G2599, Gh_A06G0359, Gh_A06G1176, Gh_A07G0251, Gh_A07G0522, Gh_A08G1385, Gh_A08G1428, Gh_A08G1516, Gh_A08G2008, Gh_A08G20…	GH_A01G0497, GH_A01G0650, GH_A01G0913, GH_A01G1713, GH_A01G1768, GH_A01G1802, GH_A02G0617, GH_A02G0736, GH_A02G1062, GH_A02G1312, GH_A02G1353, GH_A02G1737, GH_A03G0024, GH_A03G0524, GH_A04G0106, GH_A05G0383, GH_A05G1769, GH_A05G1857, GH_A05G1961, GH_A05G2194, GH_A05G2506, GH_A05G2599, GH_A06G0359, GH_A06G1176, GH_A07G0251, GH_A07G0522, GH_A08G1385, GH_A08G1428, GH_A08G1516, GH_A08G2008, GH_A08G20…
GO:0006139	nucleobase-containing compound metabolic process	5374	105	25.68	1e-30	1.103e-28	P	Gh_A01G0497, Gh_A01G0650, Gh_A01G0913, Gh_A01G1713, Gh_A01G1768, Gh_A01G1802, Gh_A02G0617, Gh_A02G0736, Gh_A02G1062, Gh_A02G1312, Gh_A02G1353, Gh_A02G1737, Gh_A03G0024, Gh_A03G0524, Gh_A04G0106, Gh_A05G0383, Gh_A05G1769, Gh_A05G1857, Gh_A05G1961, Gh_A05G2194, Gh_A05G2506, Gh_A05G2599, Gh_A06G0359, Gh_A06G1176, Gh_A07G0251, Gh_A07G0522, Gh_A08G1385, Gh_A08G1428, Gh_A08G1516, Gh_A08G2008, Gh_A08G20…	GH_A01G0497, GH_A01G0650, GH_A01G0913, GH_A01G1713, GH_A01G1768, GH_A01G1802, GH_A02G0617, GH_A02G0736, GH_A02G1062, GH_A02G1312, GH_A02G1353, GH_A02G1737, GH_A03G0024, GH_A03G0524, GH_A04G0106, GH_A05G0383, GH_A05G1769, GH_A05G1857, GH_A05G1961, GH_A05G2194, GH_A05G2506, GH_A05G2599, GH_A06G0359, GH_A06G1176, GH_A07G0251, GH_A07G0522, GH_A08G1385, GH_A08G1428, GH_A08G1516, GH_A08G2008, GH_A08G20…
GO:0046483	heterocycle metabolic process	5790	105	27.67	1e-30	1.103e-28	P	Gh_A01G0497, Gh_A01G0650, Gh_A01G0913, Gh_A01G1713, Gh_A01G1768, Gh_A01G1802, Gh_A02G0617, Gh_A02G0736, Gh_A02G1062, Gh_A02G1312, Gh_A02G1353, Gh_A02G1737, Gh_A03G0024, Gh_A03G0524, Gh_A04G0106, Gh_A05G0383, Gh_A05G1769, Gh_A05G1857, Gh_A05G1961, Gh_A05G2194, Gh_A05G2506, Gh_A05G2599, Gh_A06G0359, Gh_A06G1176, Gh_A07G0251, Gh_A07G0522, Gh_A08G1385, Gh_A08G1428, Gh_A08G1516, Gh_A08G2008, Gh_A08G20…	GH_A01G0497, GH_A01G0650, GH_A01G0913, GH_A01G1713, GH_A01G1768, GH_A01G1802, GH_A02G0617, GH_A02G0736, GH_A02G1062, GH_A02G1312, GH_A02G1353, GH_A02G1737, GH_A03G0024, GH_A03G0524, GH_A04G0106, GH_A05G0383, GH_A05G1769, GH_A05G1857, GH_A05G1961, GH_A05G2194, GH_A05G2506, GH_A05G2599, GH_A06G0359, GH_A06G1176, GH_A07G0251, GH_A07G0522, GH_A08G1385, GH_A08G1428, GH_A08G1516, GH_A08G2008, GH_A08G20…
GO:0006725	cellular aromatic compound metabolic process	5921	105	28.29	1e-30	1.103e-28	P	Gh_A01G0497, Gh_A01G0650, Gh_A01G0913, Gh_A01G1713, Gh_A01G1768, Gh_A01G1802, Gh_A02G0617, Gh_A02G0736, Gh_A02G1062, Gh_A02G1312, Gh_A02G1353, Gh_A02G1737, Gh_A03G0024, Gh_A03G0524, Gh_A04G0106, Gh_A05G0383, Gh_A05G1769, Gh_A05G1857, Gh_A05G1961, Gh_A05G2194, Gh_A05G2506, Gh_A05G2599, Gh_A06G0359, Gh_A06G1176, Gh_A07G0251, Gh_A07G0522, Gh_A08G1385, Gh_A08G1428, Gh_A08G1516, Gh_A08G2008, Gh_A08G20…	GH_A01G0497, GH_A01G0650, GH_A01G0913, GH_A01G1713, GH_A01G1768, GH_A01G1802, GH_A02G0617, GH_A02G0736, GH_A02G1062, GH_A02G1312, GH_A02G1353, GH_A02G1737, GH_A03G0024, GH_A03G0524, GH_A04G0106, GH_A05G0383, GH_A05G1769, GH_A05G1857, GH_A05G1961, GH_A05G2194, GH_A05G2506, GH_A05G2599, GH_A06G0359, GH_A06G1176, GH_A07G0251, GH_A07G0522, GH_A08G1385, GH_A08G1428, GH_A08G1516, GH_A08G2008, GH_A08G20…
GO:1901360	organic cyclic compound metabolic process	6030	105	28.81	1e-30	1.103e-28	P	Gh_A01G0497, Gh_A01G0650, Gh_A01G0913, Gh_A01G1713, Gh_A01G1768, Gh_A01G1802, Gh_A02G0617, Gh_A02G0736, Gh_A02G1062, Gh_A02G1312, Gh_A02G1353, Gh_A02G1737, Gh_A03G0024, Gh_A03G0524, Gh_A04G0106, Gh_A05G0383, Gh_A05G1769, Gh_A05G1857, Gh_A05G1961, Gh_A05G2194, Gh_A05G2506, Gh_A05G2599, Gh_A06G0359, Gh_A06G1176, Gh_A07G0251, Gh_A07G0522, Gh_A08G1385, Gh_A08G1428, Gh_A08G1516, Gh_A08G2008, Gh_A08G20…	GH_A01G0497, GH_A01G0650, GH_A01G0913, GH_A01G1713, GH_A01G1768, GH_A01G1802, GH_A02G0617, GH_A02G0736, GH_A02G1062, GH_A02G1312, GH_A02G1353, GH_A02G1737, GH_A03G0024, GH_A03G0524, GH_A04G0106, GH_A05G0383, GH_A05G1769, GH_A05G1857, GH_A05G1961, GH_A05G2194, GH_A05G2506, GH_A05G2599, GH_A06G0359, GH_A06G1176, GH_A07G0251, GH_A07G0522, GH_A08G1385, GH_A08G1428, GH_A08G1516, GH_A08G2008, GH_A08G20…
GO:1901576	organic substance biosynthetic process	7030	107	33.59	1e-30	1.103e-28	P	Gh_A01G0497, Gh_A01G0650, Gh_A01G0913, Gh_A01G1713, Gh_A01G1768, Gh_A01G1802, Gh_A02G0617, Gh_A02G0736, Gh_A02G1062, Gh_A02G1312, Gh_A02G1353, Gh_A02G1737, Gh_A03G0024, Gh_A03G0524, Gh_A04G0106, Gh_A05G0383, Gh_A05G1769, Gh_A05G1857, Gh_A05G1961, Gh_A05G2194, Gh_A05G2506, Gh_A05G2599, Gh_A06G0359, Gh_A06G1176, Gh_A07G0251, Gh_A07G0522, Gh_A08G1385, Gh_A08G1428, Gh_A08G1516, Gh_A08G2008, Gh_A08G20…	GH_A01G0497, GH_A01G0650, GH_A01G0913, GH_A01G1713, GH_A01G1768, GH_A01G1802, GH_A02G0617, GH_A02G0736, GH_A02G1062, GH_A02G1312, GH_A02G1353, GH_A02G1737, GH_A03G0024, GH_A03G0524, GH_A04G0106, GH_A05G0383, GH_A05G1769, GH_A05G1857, GH_A05G1961, GH_A05G2194, GH_A05G2506, GH_A05G2599, GH_A06G0359, GH_A06G1176, GH_A07G0251, GH_A07G0522, GH_A08G1385, GH_A08G1428, GH_A08G1516, GH_A08G2008, GH_A08G20…
GO:0044249	cellular biosynthetic process	6969	106	33.3	1e-30	1.103e-28	P	Gh_A01G0497, Gh_A01G0650, Gh_A01G0913, Gh_A01G1713, Gh_A01G1768, Gh_A01G1802, Gh_A02G0617, Gh_A02G0736, Gh_A02G1062, Gh_A02G1312, Gh_A02G1353, Gh_A02G1737, Gh_A03G0024, Gh_A03G0524, Gh_A04G0106, Gh_A05G0383, Gh_A05G1769, Gh_A05G1857, Gh_A05G1961, Gh_A05G2194, Gh_A05G2506, Gh_A05G2599, Gh_A06G0359, Gh_A06G1176, Gh_A07G0251, Gh_A07G0522, Gh_A08G1385, Gh_A08G1428, Gh_A08G1516, Gh_A08G2008, Gh_A08G20…	GH_A01G0497, GH_A01G0650, GH_A01G0913, GH_A01G1713, GH_A01G1768, GH_A01G1802, GH_A02G0617, GH_A02G0736, GH_A02G1062, GH_A02G1312, GH_A02G1353, GH_A02G1737, GH_A03G0024, GH_A03G0524, GH_A04G0106, GH_A05G0383, GH_A05G1769, GH_A05G1857, GH_A05G1961, GH_A05G2194, GH_A05G2506, GH_A05G2599, GH_A06G0359, GH_A06G1176, GH_A07G0251, GH_A07G0522, GH_A08G1385, GH_A08G1428, GH_A08G1516, GH_A08G2008, GH_A08G20…
GO:0009058	biosynthetic process	7364	107	35.19	1e-30	1.103e-28	P	Gh_A01G0497, Gh_A01G0650, Gh_A01G0913, Gh_A01G1713, Gh_A01G1768, Gh_A01G1802, Gh_A02G0617, Gh_A02G0736, Gh_A02G1062, Gh_A02G1312, Gh_A02G1353, Gh_A02G1737, Gh_A03G0024, Gh_A03G0524, Gh_A04G0106, Gh_A05G0383, Gh_A05G1769, Gh_A05G1857, Gh_A05G1961, Gh_A05G2194, Gh_A05G2506, Gh_A05G2599, Gh_A06G0359, Gh_A06G1176, Gh_A07G0251, Gh_A07G0522, Gh_A08G1385, Gh_A08G1428, Gh_A08G1516, Gh_A08G2008, Gh_A08G20…	GH_A01G0497, GH_A01G0650, GH_A01G0913, GH_A01G1713, GH_A01G1768, GH_A01G1802, GH_A02G0617, GH_A02G0736, GH_A02G1062, GH_A02G1312, GH_A02G1353, GH_A02G1737, GH_A03G0024, GH_A03G0524, GH_A04G0106, GH_A05G0383, GH_A05G1769, GH_A05G1857, GH_A05G1961, GH_A05G2194, GH_A05G2506, GH_A05G2599, GH_A06G0359, GH_A06G1176, GH_A07G0251, GH_A07G0522, GH_A08G1385, GH_A08G1428, GH_A08G1516, GH_A08G2008, GH_A08G20…
GO:0034641	cellular nitrogen compound metabolic process	7153	105	34.18	1e-30	1.103e-28	P	Gh_A01G0497, Gh_A01G0650, Gh_A01G0913, Gh_A01G1713, Gh_A01G1768, Gh_A01G1802, Gh_A02G0617, Gh_A02G0736, Gh_A02G1062, Gh_A02G1312, Gh_A02G1353, Gh_A02G1737, Gh_A03G0024, Gh_A03G0524, Gh_A04G0106, Gh_A05G0383, Gh_A05G1769, Gh_A05G1857, Gh_A05G1961, Gh_A05G2194, Gh_A05G2506, Gh_A05G2599, Gh_A06G0359, Gh_A06G1176, Gh_A07G0251, Gh_A07G0522, Gh_A08G1385, Gh_A08G1428, Gh_A08G1516, Gh_A08G2008, Gh_A08G20…	GH_A01G0497, GH_A01G0650, GH_A01G0913, GH_A01G1713, GH_A01G1768, GH_A01G1802, GH_A02G0617, GH_A02G0736, GH_A02G1062, GH_A02G1312, GH_A02G1353, GH_A02G1737, GH_A03G0024, GH_A03G0524, GH_A04G0106, GH_A05G0383, GH_A05G1769, GH_A05G1857, GH_A05G1961, GH_A05G2194, GH_A05G2506, GH_A05G2599, GH_A06G0359, GH_A06G1176, GH_A07G0251, GH_A07G0522, GH_A08G1385, GH_A08G1428, GH_A08G1516, GH_A08G2008, GH_A08G20…
GO:0006807	nitrogen compound metabolic process	7813	105	37.34	1e-30	1.103e-28	P	Gh_A01G0497, Gh_A01G0650, Gh_A01G0913, Gh_A01G1713, Gh_A01G1768, Gh_A01G1802, Gh_A02G0617, Gh_A02G0736, Gh_A02G1062, Gh_A02G1312, Gh_A02G1353, Gh_A02G1737, Gh_A03G0024, Gh_A03G0524, Gh_A04G0106, Gh_A05G0383, Gh_A05G1769, Gh_A05G1857, Gh_A05G1961, Gh_A05G2194, Gh_A05G2506, Gh_A05G2599, Gh_A06G0359, Gh_A06G1176, Gh_A07G0251, Gh_A07G0522, Gh_A08G1385, Gh_A08G1428, Gh_A08G1516, Gh_A08G2008, Gh_A08G20…	GH_A01G0497, GH_A01G0650, GH_A01G0913, GH_A01G1713, GH_A01G1768, GH_A01G1802, GH_A02G0617, GH_A02G0736, GH_A02G1062, GH_A02G1312, GH_A02G1353, GH_A02G1737, GH_A03G0024, GH_A03G0524, GH_A04G0106, GH_A05G0383, GH_A05G1769, GH_A05G1857, GH_A05G1961, GH_A05G2194, GH_A05G2506, GH_A05G2599, GH_A06G0359, GH_A06G1176, GH_A07G0251, GH_A07G0522, GH_A08G1385, GH_A08G1428, GH_A08G1516, GH_A08G2008, GH_A08G20…
GO:0042221	response to chemical	2137	62	10.21	1e-30	1.103e-28	P	Gh_A01G0497, Gh_A01G0650, Gh_A01G0913, Gh_A01G1768, Gh_A02G0617, Gh_A02G1062, Gh_A02G1312, Gh_A03G0024, Gh_A03G0524, Gh_A05G0554, Gh_A05G1769, Gh_A05G1961, Gh_A05G2194, Gh_A06G0359, Gh_A06G1176, Gh_A08G1428, Gh_A09G2438, Gh_A10G0471, Gh_A10G0541, Gh_A10G0838, Gh_A10G1483, Gh_A11G1913, Gh_A12G0527, Gh_A12G0936, Gh_A12G1267, Gh_A12G2645, Gh_D01G1330, Gh_D01G1446, Gh_D01G1631, Gh_D02G0430, Gh_D03G06…	GH_A01G0497, GH_A01G0650, GH_A01G0913, GH_A01G1768, GH_A02G0617, GH_A02G1062, GH_A02G1312, GH_A03G0024, GH_A03G0524, GH_A05G0554, GH_A05G1769, GH_A05G1961, GH_A05G2194, GH_A06G0359, GH_A06G1176, GH_A08G1428, GH_A09G2438, GH_A10G0471, GH_A10G0541, GH_A10G0838, GH_A10G1483, GH_A11G1913, GH_A12G0527, GH_A12G0936, GH_A12G1267, GH_A12G2645, GH_D01G1330, GH_D01G1446, GH_D01G1631, GH_D02G0430, GH_D03G06…
GO:1901700	response to oxygen-containing compound	1051	47	5.02	1e-30	1.103e-28	P	Gh_A01G0497, Gh_A01G0650, Gh_A01G1768, Gh_A02G1312, Gh_A03G0524, Gh_A05G1769, Gh_A05G1961, Gh_A05G2194, Gh_A06G0359, Gh_A06G1176, Gh_A09G2438, Gh_A10G0541, Gh_A10G0838, Gh_A10G1483, Gh_A11G1913, Gh_A12G0527, Gh_A12G0936, Gh_A12G1267, Gh_A12G2645, Gh_D01G1446, Gh_D01G1631, Gh_D05G1946, Gh_D05G1963, Gh_D05G2348, Gh_D05G2714, Gh_D06G0592, Gh_D07G0545, Gh_D07G1491, Gh_D07G1543, Gh_D07G2090, Gh_D08G14…	GH_A01G0497, GH_A01G0650, GH_A01G1768, GH_A02G1312, GH_A03G0524, GH_A05G1769, GH_A05G1961, GH_A05G2194, GH_A06G0359, GH_A06G1176, GH_A09G2438, GH_A10G0541, GH_A10G0838, GH_A10G1483, GH_A11G1913, GH_A12G0527, GH_A12G0936, GH_A12G1267, GH_A12G2645, GH_D01G1446, GH_D01G1631, GH_D05G1946, GH_D05G1963, GH_D05G2348, GH_D05G2714, GH_D06G0592, GH_D07G0545, GH_D07G1491, GH_D07G1543, GH_D07G2090, GH_D08G14…
GO:0010033	response to organic substance	1481	53	7.08	1e-30	1.103e-28	P	Gh_A01G0497, Gh_A01G0650, Gh_A01G0913, Gh_A01G1768, Gh_A02G1312, Gh_A03G0024, Gh_A03G0524, Gh_A05G1961, Gh_A05G2194, Gh_A06G0359, Gh_A06G1176, Gh_A08G1428, Gh_A09G2438, Gh_A10G0541, Gh_A10G0838, Gh_A10G1483, Gh_A11G1913, Gh_A12G0527, Gh_A12G0936, Gh_A12G1267, Gh_A12G2645, Gh_D01G1330, Gh_D01G1446, Gh_D01G1631, Gh_D02G0430, Gh_D05G1946, Gh_D05G2714, Gh_D06G0592, Gh_D07G0545, Gh_D07G1305, Gh_D07G14…	GH_A01G0497, GH_A01G0650, GH_A01G0913, GH_A01G1768, GH_A02G1312, GH_A03G0024, GH_A03G0524, GH_A05G1961, GH_A05G2194, GH_A06G0359, GH_A06G1176, GH_A08G1428, GH_A09G2438, GH_A10G0541, GH_A10G0838, GH_A10G1483, GH_A11G1913, GH_A12G0527, GH_A12G0936, GH_A12G1267, GH_A12G2645, GH_D01G1330, GH_D01G1446, GH_D01G1631, GH_D02G0430, GH_D05G1946, GH_D05G2714, GH_D06G0592, GH_D07G0545, GH_D07G1305, GH_D07G14…
GO:0009719	response to endogenous stimulus	1306	48	6.24	7.5e-30	8.085e-28	P	Gh_A01G0497, Gh_A01G0650, Gh_A01G0913, Gh_A01G1768, Gh_A02G1312, Gh_A03G0024, Gh_A03G0524, Gh_A05G1961, Gh_A05G2194, Gh_A06G0359, Gh_A06G1176, Gh_A08G1428, Gh_A10G0541, Gh_A10G0838, Gh_A10G1483, Gh_A12G0527, Gh_A12G0936, Gh_A12G1267, Gh_A12G2645, Gh_D01G1330, Gh_D01G1446, Gh_D01G1631, Gh_D02G0430, Gh_D05G1946, Gh_D05G2714, Gh_D06G0592, Gh_D07G0545, Gh_D07G1305, Gh_D07G1491, Gh_D07G1543, Gh_D07G20…	GH_A01G0497, GH_A01G0650, GH_A01G0913, GH_A01G1768, GH_A02G1312, GH_A03G0024, GH_A03G0524, GH_A05G1961, GH_A05G2194, GH_A06G0359, GH_A06G1176, GH_A08G1428, GH_A10G0541, GH_A10G0838, GH_A10G1483, GH_A12G0527, GH_A12G0936, GH_A12G1267, GH_A12G2645, GH_D01G1330, GH_D01G1446, GH_D01G1631, GH_D02G0430, GH_D05G1946, GH_D05G2714, GH_D06G0592, GH_D07G0545, GH_D07G1305, GH_D07G1491, GH_D07G1543, GH_D07G20…
GO:0045893	positive regulation of transcription, DNA-templated	172	22	0.82	2.7e-25	2.846e-23	P	Gh_A01G1768, Gh_A01G1802, Gh_A05G1769, Gh_A05G2506, Gh_A05G2599, Gh_A06G0359, Gh_A08G1385, Gh_A08G2042, Gh_A10G1483, Gh_A11G2296, Gh_A12G0936, Gh_D05G1946, Gh_D05G1963, Gh_D07G1868, Gh_D08G2456, Gh_D09G1082, Gh_D09G1587, Gh_D09G1624, Gh_D10G0319, Gh_D10G2404, Gh_D12G2134, Gh_D13G0531	GH_A01G1768, GH_A01G1802, GH_A05G1769, GH_A05G2506, GH_A05G2599, GH_A06G0359, GH_A08G1385, GH_A08G2042, GH_A10G1483, GH_A11G2296, GH_A12G0936, GH_D05G1946, GH_D05G1963, GH_D07G1868, GH_D08G2456, GH_D09G1082, GH_D09G1587, GH_D09G1624, GH_D10G0319, GH_D10G2404, GH_D12G2134, GH_D13G0531
GO:1902680	positive regulation of RNA biosynthetic process	173	22	0.83	3.1e-25	3.128e-23	P	Gh_A01G1768, Gh_A01G1802, Gh_A05G1769, Gh_A05G2506, Gh_A05G2599, Gh_A06G0359, Gh_A08G1385, Gh_A08G2042, Gh_A10G1483, Gh_A11G2296, Gh_A12G0936, Gh_D05G1946, Gh_D05G1963, Gh_D07G1868, Gh_D08G2456, Gh_D09G1082, Gh_D09G1587, Gh_D09G1624, Gh_D10G0319, Gh_D10G2404, Gh_D12G2134, Gh_D13G0531	GH_A01G1768, GH_A01G1802, GH_A05G1769, GH_A05G2506, GH_A05G2599, GH_A06G0359, GH_A08G1385, GH_A08G2042, GH_A10G1483, GH_A11G2296, GH_A12G0936, GH_D05G1946, GH_D05G1963, GH_D07G1868, GH_D08G2456, GH_D09G1082, GH_D09G1587, GH_D09G1624, GH_D10G0319, GH_D10G2404, GH_D12G2134, GH_D13G0531
GO:1903508	positive regulation of nucleic acid-templated transcription	173	22	0.83	3.1e-25	3.128e-23	P	Gh_A01G1768, Gh_A01G1802, Gh_A05G1769, Gh_A05G2506, Gh_A05G2599, Gh_A06G0359, Gh_A08G1385, Gh_A08G2042, Gh_A10G1483, Gh_A11G2296, Gh_A12G0936, Gh_D05G1946, Gh_D05G1963, Gh_D07G1868, Gh_D08G2456, Gh_D09G1082, Gh_D09G1587, Gh_D09G1624, Gh_D10G0319, Gh_D10G2404, Gh_D12G2134, Gh_D13G0531	GH_A01G1768, GH_A01G1802, GH_A05G1769, GH_A05G2506, GH_A05G2599, GH_A06G0359, GH_A08G1385, GH_A08G2042, GH_A10G1483, GH_A11G2296, GH_A12G0936, GH_D05G1946, GH_D05G1963, GH_D07G1868, GH_D08G2456, GH_D09G1082, GH_D09G1587, GH_D09G1624, GH_D10G0319, GH_D10G2404, GH_D12G2134, GH_D13G0531
GO:0051254	positive regulation of RNA metabolic process	178	22	0.85	5.9e-25	5.83e-23	P	Gh_A01G1768, Gh_A01G1802, Gh_A05G1769, Gh_A05G2506, Gh_A05G2599, Gh_A06G0359, Gh_A08G1385, Gh_A08G2042, Gh_A10G1483, Gh_A11G2296, Gh_A12G0936, Gh_D05G1946, Gh_D05G1963, Gh_D07G1868, Gh_D08G2456, Gh_D09G1082, Gh_D09G1587, Gh_D09G1624, Gh_D10G0319, Gh_D10G2404, Gh_D12G2134, Gh_D13G0531	GH_A01G1768, GH_A01G1802, GH_A05G1769, GH_A05G2506, GH_A05G2599, GH_A06G0359, GH_A08G1385, GH_A08G2042, GH_A10G1483, GH_A11G2296, GH_A12G0936, GH_D05G1946, GH_D05G1963, GH_D07G1868, GH_D08G2456, GH_D09G1082, GH_D09G1587, GH_D09G1624, GH_D10G0319, GH_D10G2404, GH_D12G2134, GH_D13G0531
GO:0045935	positive regulation of nucleobase-containing compound metabolic process	186	22	0.89	1.6e-24	1.549e-22	P	Gh_A01G1768, Gh_A01G1802, Gh_A05G1769, Gh_A05G2506, Gh_A05G2599, Gh_A06G0359, Gh_A08G1385, Gh_A08G2042, Gh_A10G1483, Gh_A11G2296, Gh_A12G0936, Gh_D05G1946, Gh_D05G1963, Gh_D07G1868, Gh_D08G2456, Gh_D09G1082, Gh_D09G1587, Gh_D09G1624, Gh_D10G0319, Gh_D10G2404, Gh_D12G2134, Gh_D13G0531	GH_A01G1768, GH_A01G1802, GH_A05G1769, GH_A05G2506, GH_A05G2599, GH_A06G0359, GH_A08G1385, GH_A08G2042, GH_A10G1483, GH_A11G2296, GH_A12G0936, GH_D05G1946, GH_D05G1963, GH_D07G1868, GH_D08G2456, GH_D09G1082, GH_D09G1587, GH_D09G1624, GH_D10G0319, GH_D10G2404, GH_D12G2134, GH_D13G0531
GO:0010557	positive regulation of macromolecule biosynthetic process	210	22	1	2.5e-23	2.372e-21	P	Gh_A01G1768, Gh_A01G1802, Gh_A05G1769, Gh_A05G2506, Gh_A05G2599, Gh_A06G0359, Gh_A08G1385, Gh_A08G2042, Gh_A10G1483, Gh_A11G2296, Gh_A12G0936, Gh_D05G1946, Gh_D05G1963, Gh_D07G1868, Gh_D08G2456, Gh_D09G1082, Gh_D09G1587, Gh_D09G1624, Gh_D10G0319, Gh_D10G2404, Gh_D12G2134, Gh_D13G0531	GH_A01G1768, GH_A01G1802, GH_A05G1769, GH_A05G2506, GH_A05G2599, GH_A06G0359, GH_A08G1385, GH_A08G2042, GH_A10G1483, GH_A11G2296, GH_A12G0936, GH_D05G1946, GH_D05G1963, GH_D07G1868, GH_D08G2456, GH_D09G1082, GH_D09G1587, GH_D09G1624, GH_D10G0319, GH_D10G2404, GH_D12G2134, GH_D13G0531
GO:0010628	positive regulation of gene expression	224	22	1.07	1e-22	9.121e-21	P	Gh_A01G1768, Gh_A01G1802, Gh_A05G1769, Gh_A05G2506, Gh_A05G2599, Gh_A06G0359, Gh_A08G1385, Gh_A08G2042, Gh_A10G1483, Gh_A11G2296, Gh_A12G0936, Gh_D05G1946, Gh_D05G1963, Gh_D07G1868, Gh_D08G2456, Gh_D09G1082, Gh_D09G1587, Gh_D09G1624, Gh_D10G0319, Gh_D10G2404, Gh_D12G2134, Gh_D13G0531	GH_A01G1768, GH_A01G1802, GH_A05G1769, GH_A05G2506, GH_A05G2599, GH_A06G0359, GH_A08G1385, GH_A08G2042, GH_A10G1483, GH_A11G2296, GH_A12G0936, GH_D05G1946, GH_D05G1963, GH_D07G1868, GH_D08G2456, GH_D09G1082, GH_D09G1587, GH_D09G1624, GH_D10G0319, GH_D10G2404, GH_D12G2134, GH_D13G0531
GO:0051173	positive regulation of nitrogen compound metabolic process	224	22	1.07	1e-22	9.121e-21	P	Gh_A01G1768, Gh_A01G1802, Gh_A05G1769, Gh_A05G2506, Gh_A05G2599, Gh_A06G0359, Gh_A08G1385, Gh_A08G2042, Gh_A10G1483, Gh_A11G2296, Gh_A12G0936, Gh_D05G1946, Gh_D05G1963, Gh_D07G1868, Gh_D08G2456, Gh_D09G1082, Gh_D09G1587, Gh_D09G1624, Gh_D10G0319, Gh_D10G2404, Gh_D12G2134, Gh_D13G0531	GH_A01G1768, GH_A01G1802, GH_A05G1769, GH_A05G2506, GH_A05G2599, GH_A06G0359, GH_A08G1385, GH_A08G2042, GH_A10G1483, GH_A11G2296, GH_A12G0936, GH_D05G1946, GH_D05G1963, GH_D07G1868, GH_D08G2456, GH_D09G1082, GH_D09G1587, GH_D09G1624, GH_D10G0319, GH_D10G2404, GH_D12G2134, GH_D13G0531
GO:0031328	positive regulation of cellular biosynthetic process	226	22	1.08	1.3e-22	1.163e-20	P	Gh_A01G1768, Gh_A01G1802, Gh_A05G1769, Gh_A05G2506, Gh_A05G2599, Gh_A06G0359, Gh_A08G1385, Gh_A08G2042, Gh_A10G1483, Gh_A11G2296, Gh_A12G0936, Gh_D05G1946, Gh_D05G1963, Gh_D07G1868, Gh_D08G2456, Gh_D09G1082, Gh_D09G1587, Gh_D09G1624, Gh_D10G0319, Gh_D10G2404, Gh_D12G2134, Gh_D13G0531	GH_A01G1768, GH_A01G1802, GH_A05G1769, GH_A05G2506, GH_A05G2599, GH_A06G0359, GH_A08G1385, GH_A08G2042, GH_A10G1483, GH_A11G2296, GH_A12G0936, GH_D05G1946, GH_D05G1963, GH_D07G1868, GH_D08G2456, GH_D09G1082, GH_D09G1587, GH_D09G1624, GH_D10G0319, GH_D10G2404, GH_D12G2134, GH_D13G0531
GO:0009891	positive regulation of biosynthetic process	232	22	1.11	2.3e-22	2.02e-20	P	Gh_A01G1768, Gh_A01G1802, Gh_A05G1769, Gh_A05G2506, Gh_A05G2599, Gh_A06G0359, Gh_A08G1385, Gh_A08G2042, Gh_A10G1483, Gh_A11G2296, Gh_A12G0936, Gh_D05G1946, Gh_D05G1963, Gh_D07G1868, Gh_D08G2456, Gh_D09G1082, Gh_D09G1587, Gh_D09G1624, Gh_D10G0319, Gh_D10G2404, Gh_D12G2134, Gh_D13G0531	GH_A01G1768, GH_A01G1802, GH_A05G1769, GH_A05G2506, GH_A05G2599, GH_A06G0359, GH_A08G1385, GH_A08G2042, GH_A10G1483, GH_A11G2296, GH_A12G0936, GH_D05G1946, GH_D05G1963, GH_D07G1868, GH_D08G2456, GH_D09G1082, GH_D09G1587, GH_D09G1624, GH_D10G0319, GH_D10G2404, GH_D12G2134, GH_D13G0531
GO:0031325	positive regulation of cellular metabolic process	271	23	1.29	3e-22	2.587e-20	P	Gh_A01G1768, Gh_A01G1802, Gh_A05G1769, Gh_A05G2506, Gh_A05G2599, Gh_A06G0359, Gh_A08G1385, Gh_A08G2042, Gh_A10G1483, Gh_A11G2296, Gh_A12G0936, Gh_D05G1946, Gh_D05G1963, Gh_D07G1868, Gh_D08G2456, Gh_D09G1082, Gh_D09G1587, Gh_D09G1624, Gh_D10G0319, Gh_D10G2404, Gh_D12G2134, Gh_D13G0531, Gh_Sca005978G01	GH_A01G1768, GH_A01G1802, GH_A05G1769, GH_A05G2506, GH_A05G2599, GH_A06G0359, GH_A08G1385, GH_A08G2042, GH_A10G1483, GH_A11G2296, GH_A12G0936, GH_D05G1946, GH_D05G1963, GH_D07G1868, GH_D08G2456, GH_D09G1082, GH_D09G1587, GH_D09G1624, GH_D10G0319, GH_D10G2404, GH_D12G2134, GH_D13G0531, GH_SCA005978G01
GO:0010200	response to chitin	78	16	0.37	4e-22	3.388e-20	P	Gh_A01G1768, Gh_A03G0524, Gh_A05G2194, Gh_A06G1176, Gh_A10G0541, Gh_A12G1267, Gh_D07G1491, Gh_D10G0117, Gh_D10G0319, Gh_D10G0582, Gh_D11G0093, Gh_D12G0959, Gh_D12G2134, Gh_D12G2242, Gh_D13G1555, Gh_Sca005978G01	GH_A01G1768, GH_A03G0524, GH_A05G2194, GH_A06G1176, GH_A10G0541, GH_A12G1267, GH_D07G1491, GH_D10G0117, GH_D10G0319, GH_D10G0582, GH_D11G0093, GH_D12G0959, GH_D12G2134, GH_D12G2242, GH_D13G1555, GH_SCA005978G01
GO:0001101	response to acid chemical	793	33	3.79	6.9e-22	5.742e-20	P	Gh_A01G0497, Gh_A01G0650, Gh_A01G1768, Gh_A02G1312, Gh_A05G1769, Gh_A05G1961, Gh_A06G0359, Gh_A09G2438, Gh_A10G0838, Gh_A10G1483, Gh_A11G1913, Gh_A12G0527, Gh_A12G0936, Gh_A12G2645, Gh_D01G1446, Gh_D01G1631, Gh_D05G1946, Gh_D05G1963, Gh_D05G2714, Gh_D06G0592, Gh_D07G1491, Gh_D07G1543, Gh_D07G2090, Gh_D08G1449, Gh_D08G2456, Gh_D09G1082, Gh_D09G1532, Gh_D09G1587, Gh_D10G2404, Gh_D11G2061, Gh_D12G03…	GH_A01G0497, GH_A01G0650, GH_A01G1768, GH_A02G1312, GH_A05G1769, GH_A05G1961, GH_A06G0359, GH_A09G2438, GH_A10G0838, GH_A10G1483, GH_A11G1913, GH_A12G0527, GH_A12G0936, GH_A12G2645, GH_D01G1446, GH_D01G1631, GH_D05G1946, GH_D05G1963, GH_D05G2714, GH_D06G0592, GH_D07G1491, GH_D07G1543, GH_D07G2090, GH_D08G1449, GH_D08G2456, GH_D09G1082, GH_D09G1532, GH_D09G1587, GH_D10G2404, GH_D11G2061, GH_D12G03…
GO:0010604	positive regulation of macromolecule metabolic process	254	22	1.21	1.7e-21	1.39e-19	P	Gh_A01G1768, Gh_A01G1802, Gh_A05G1769, Gh_A05G2506, Gh_A05G2599, Gh_A06G0359, Gh_A08G1385, Gh_A08G2042, Gh_A10G1483, Gh_A11G2296, Gh_A12G0936, Gh_D05G1946, Gh_D05G1963, Gh_D07G1868, Gh_D08G2456, Gh_D09G1082, Gh_D09G1587, Gh_D09G1624, Gh_D10G0319, Gh_D10G2404, Gh_D12G2134, Gh_D13G0531	GH_A01G1768, GH_A01G1802, GH_A05G1769, GH_A05G2506, GH_A05G2599, GH_A06G0359, GH_A08G1385, GH_A08G2042, GH_A10G1483, GH_A11G2296, GH_A12G0936, GH_D05G1946, GH_D05G1963, GH_D07G1868, GH_D08G2456, GH_D09G1082, GH_D09G1587, GH_D09G1624, GH_D10G0319, GH_D10G2404, GH_D12G2134, GH_D13G0531
GO:0044260	cellular macromolecule metabolic process	10857	106	51.88	1.9e-21	1.527e-19	P	Gh_A01G0497, Gh_A01G0650, Gh_A01G0913, Gh_A01G1713, Gh_A01G1768, Gh_A01G1802, Gh_A02G0617, Gh_A02G0736, Gh_A02G1062, Gh_A02G1312, Gh_A02G1353, Gh_A02G1737, Gh_A03G0024, Gh_A03G0524, Gh_A04G0106, Gh_A05G0383, Gh_A05G1769, Gh_A05G1857, Gh_A05G1961, Gh_A05G2194, Gh_A05G2506, Gh_A05G2599, Gh_A06G0359, Gh_A06G1176, Gh_A07G0251, Gh_A07G0522, Gh_A08G1385, Gh_A08G1428, Gh_A08G1516, Gh_A08G2008, Gh_A08G20…	GH_A01G0497, GH_A01G0650, GH_A01G0913, GH_A01G1713, GH_A01G1768, GH_A01G1802, GH_A02G0617, GH_A02G0736, GH_A02G1062, GH_A02G1312, GH_A02G1353, GH_A02G1737, GH_A03G0024, GH_A03G0524, GH_A04G0106, GH_A05G0383, GH_A05G1769, GH_A05G1857, GH_A05G1961, GH_A05G2194, GH_A05G2506, GH_A05G2599, GH_A06G0359, GH_A06G1176, GH_A07G0251, GH_A07G0522, GH_A08G1385, GH_A08G1428, GH_A08G1516, GH_A08G2008, GH_A08G20…
GO:0048522	positive regulation of cellular process	395	25	1.89	5.5e-21	4.348e-19	P	Gh_A01G1768, Gh_A01G1802, Gh_A05G1769, Gh_A05G2506, Gh_A05G2599, Gh_A06G0359, Gh_A08G1385, Gh_A08G2042, Gh_A10G0838, Gh_A10G1483, Gh_A11G2296, Gh_A12G0936, Gh_D05G1946, Gh_D05G1963, Gh_D07G1868, Gh_D08G2447, Gh_D08G2456, Gh_D09G1082, Gh_D09G1587, Gh_D09G1624, Gh_D10G0319, Gh_D10G2404, Gh_D12G2134, Gh_D13G0531, Gh_Sca005978G01	GH_A01G1768, GH_A01G1802, GH_A05G1769, GH_A05G2506, GH_A05G2599, GH_A06G0359, GH_A08G1385, GH_A08G2042, GH_A10G0838, GH_A10G1483, GH_A11G2296, GH_A12G0936, GH_D05G1946, GH_D05G1963, GH_D07G1868, GH_D08G2447, GH_D08G2456, GH_D09G1082, GH_D09G1587, GH_D09G1624, GH_D10G0319, GH_D10G2404, GH_D12G2134, GH_D13G0531, GH_SCA005978G01
GO:0009893	positive regulation of metabolic process	326	23	1.56	2e-20	1.555e-18	P	Gh_A01G1768, Gh_A01G1802, Gh_A05G1769, Gh_A05G2506, Gh_A05G2599, Gh_A06G0359, Gh_A08G1385, Gh_A08G2042, Gh_A10G1483, Gh_A11G2296, Gh_A12G0936, Gh_D05G1946, Gh_D05G1963, Gh_D07G1868, Gh_D08G2456, Gh_D09G1082, Gh_D09G1587, Gh_D09G1624, Gh_D10G0319, Gh_D10G2404, Gh_D12G2134, Gh_D13G0531, Gh_Sca005978G01	GH_A01G1768, GH_A01G1802, GH_A05G1769, GH_A05G2506, GH_A05G2599, GH_A06G0359, GH_A08G1385, GH_A08G2042, GH_A10G1483, GH_A11G2296, GH_A12G0936, GH_D05G1946, GH_D05G1963, GH_D07G1868, GH_D08G2456, GH_D09G1082, GH_D09G1587, GH_D09G1624, GH_D10G0319, GH_D10G2404, GH_D12G2134, GH_D13G0531, GH_SCA005978G01
GO:0010243	response to organonitrogen compound	99	16	0.47	2.4e-20	1.836e-18	P	Gh_A01G1768, Gh_A03G0524, Gh_A05G2194, Gh_A06G1176, Gh_A10G0541, Gh_A12G1267, Gh_D07G1491, Gh_D10G0117, Gh_D10G0319, Gh_D10G0582, Gh_D11G0093, Gh_D12G0959, Gh_D12G2134, Gh_D12G2242, Gh_D13G1555, Gh_Sca005978G01	GH_A01G1768, GH_A03G0524, GH_A05G2194, GH_A06G1176, GH_A10G0541, GH_A12G1267, GH_D07G1491, GH_D10G0117, GH_D10G0319, GH_D10G0582, GH_D11G0093, GH_D12G0959, GH_D12G2134, GH_D12G2242, GH_D13G1555, GH_SCA005978G01
GO:0050896	response to stimulus	5110	72	24.42	2.5e-20	1.882e-18	P	Gh_A01G0497, Gh_A01G0650, Gh_A01G0913, Gh_A01G1768, Gh_A02G0617, Gh_A02G1062, Gh_A02G1312, Gh_A02G1353, Gh_A03G0024, Gh_A03G0524, Gh_A03G0607, Gh_A05G0554, Gh_A05G1769, Gh_A05G1961, Gh_A05G2194, Gh_A05G2506, Gh_A05G2599, Gh_A06G0359, Gh_A06G1176, Gh_A08G1428, Gh_A09G2438, Gh_A10G0471, Gh_A10G0541, Gh_A10G0838, Gh_A10G1483, Gh_A11G1913, Gh_A12G0527, Gh_A12G0775, Gh_A12G0936, Gh_A12G1267, Gh_A12G26…	GH_A01G0497, GH_A01G0650, GH_A01G0913, GH_A01G1768, GH_A02G0617, GH_A02G1062, GH_A02G1312, GH_A02G1353, GH_A03G0024, GH_A03G0524, GH_A03G0607, GH_A05G0554, GH_A05G1769, GH_A05G1961, GH_A05G2194, GH_A05G2506, GH_A05G2599, GH_A06G0359, GH_A06G1176, GH_A08G1428, GH_A09G2438, GH_A10G0471, GH_A10G0541, GH_A10G0838, GH_A10G1483, GH_A11G1913, GH_A12G0527, GH_A12G0775, GH_A12G0936, GH_A12G1267, GH_A12G26…
GO:0043170	macromolecule metabolic process	11904	109	56.88	3.7e-20	2.742e-18	P	Gh_A01G0497, Gh_A01G0650, Gh_A01G0913, Gh_A01G1713, Gh_A01G1768, Gh_A01G1802, Gh_A02G0617, Gh_A02G0736, Gh_A02G1062, Gh_A02G1312, Gh_A02G1353, Gh_A02G1737, Gh_A03G0024, Gh_A03G0524, Gh_A04G0106, Gh_A05G0383, Gh_A05G1769, Gh_A05G1857, Gh_A05G1961, Gh_A05G2194, Gh_A05G2506, Gh_A05G2599, Gh_A06G0359, Gh_A06G1176, Gh_A07G0251, Gh_A07G0522, Gh_A08G1385, Gh_A08G1428, Gh_A08G1516, Gh_A08G2008, Gh_A08G20…	GH_A01G0497, GH_A01G0650, GH_A01G0913, GH_A01G1713, GH_A01G1768, GH_A01G1802, GH_A02G0617, GH_A02G0736, GH_A02G1062, GH_A02G1312, GH_A02G1353, GH_A02G1737, GH_A03G0024, GH_A03G0524, GH_A04G0106, GH_A05G0383, GH_A05G1769, GH_A05G1857, GH_A05G1961, GH_A05G2194, GH_A05G2506, GH_A05G2599, GH_A06G0359, GH_A06G1176, GH_A07G0251, GH_A07G0522, GH_A08G1385, GH_A08G1428, GH_A08G1516, GH_A08G2008, GH_A08G20…
GO:0048731	system development	1391	38	6.65	6.4e-19	4.67e-17	P	Gh_A01G0497, Gh_A01G1768, Gh_A01G1802, Gh_A02G0736, Gh_A05G1149, Gh_A07G1922, Gh_A08G2042, Gh_A08G2409, Gh_A10G0348, Gh_A12G0775, Gh_A12G0936, Gh_A12G1505, Gh_A12G2705, Gh_D01G1446, Gh_D01G1631, Gh_D01G1910, Gh_D02G0518, Gh_D02G1502, Gh_D04G0050, Gh_D05G0688, Gh_D05G1326, Gh_D05G2414, Gh_D05G3714, Gh_D07G0545, Gh_D07G1305, Gh_D08G1449, Gh_D08G1484, Gh_D08G2447, Gh_D09G1624, Gh_D10G0266, Gh_D10G20…	GH_A01G0497, GH_A01G1768, GH_A01G1802, GH_A02G0736, GH_A05G1149, GH_A07G1922, GH_A08G2042, GH_A08G2409, GH_A10G0348, GH_A12G0775, GH_A12G0936, GH_A12G1505, GH_A12G2705, GH_D01G1446, GH_D01G1631, GH_D01G1910, GH_D02G0518, GH_D02G1502, GH_D04G0050, GH_D05G0688, GH_D05G1326, GH_D05G2414, GH_D05G3714, GH_D07G0545, GH_D07G1305, GH_D08G1449, GH_D08G1484, GH_D08G2447, GH_D09G1624, GH_D10G0266, GH_D10G20…
GO:0007275	multicellular organismal development	1851	43	8.85	7.5e-19	5.39e-17	P	Gh_A01G0497, Gh_A01G1768, Gh_A01G1802, Gh_A02G0736, Gh_A03G0607, Gh_A05G1149, Gh_A05G1857, Gh_A05G2599, Gh_A07G1922, Gh_A08G2042, Gh_A08G2409, Gh_A10G0348, Gh_A12G0775, Gh_A12G0936, Gh_A12G1505, Gh_A12G2705, Gh_A13G1001, Gh_D01G1446, Gh_D01G1631, Gh_D01G1910, Gh_D02G0518, Gh_D02G1502, Gh_D04G0050, Gh_D05G0688, Gh_D05G1326, Gh_D05G2414, Gh_D05G3714, Gh_D07G0545, Gh_D07G1305, Gh_D07G1543, Gh_D08G14…	GH_A01G0497, GH_A01G1768, GH_A01G1802, GH_A02G0736, GH_A03G0607, GH_A05G1149, GH_A05G1857, GH_A05G2599, GH_A07G1922, GH_A08G2042, GH_A08G2409, GH_A10G0348, GH_A12G0775, GH_A12G0936, GH_A12G1505, GH_A12G2705, GH_A13G1001, GH_D01G1446, GH_D01G1631, GH_D01G1910, GH_D02G0518, GH_D02G1502, GH_D04G0050, GH_D05G0688, GH_D05G1326, GH_D05G2414, GH_D05G3714, GH_D07G0545, GH_D07G1305, GH_D07G1543, GH_D08G14…
GO:0044707	single-multicellular organism process	1892	43	9.04	1.7e-18	1.203e-16	P	Gh_A01G0497, Gh_A01G1768, Gh_A01G1802, Gh_A02G0736, Gh_A03G0607, Gh_A05G1149, Gh_A05G1857, Gh_A05G2599, Gh_A07G1922, Gh_A08G2042, Gh_A08G2409, Gh_A10G0348, Gh_A12G0775, Gh_A12G0936, Gh_A12G1505, Gh_A12G2705, Gh_A13G1001, Gh_D01G1446, Gh_D01G1631, Gh_D01G1910, Gh_D02G0518, Gh_D02G1502, Gh_D04G0050, Gh_D05G0688, Gh_D05G1326, Gh_D05G2414, Gh_D05G3714, Gh_D07G0545, Gh_D07G1305, Gh_D07G1543, Gh_D08G14…	GH_A01G0497, GH_A01G1768, GH_A01G1802, GH_A02G0736, GH_A03G0607, GH_A05G1149, GH_A05G1857, GH_A05G2599, GH_A07G1922, GH_A08G2042, GH_A08G2409, GH_A10G0348, GH_A12G0775, GH_A12G0936, GH_A12G1505, GH_A12G2705, GH_A13G1001, GH_D01G1446, GH_D01G1631, GH_D01G1910, GH_D02G0518, GH_D02G1502, GH_D04G0050, GH_D05G0688, GH_D05G1326, GH_D05G2414, GH_D05G3714, GH_D07G0545, GH_D07G1305, GH_D07G1543, GH_D08G14…
GO:0032502	developmental process	2103	45	10.05	2.1e-18	1.465e-16	P	Gh_A01G0497, Gh_A01G1768, Gh_A01G1802, Gh_A02G0736, Gh_A03G0607, Gh_A05G1149, Gh_A05G1857, Gh_A05G1961, Gh_A05G2599, Gh_A07G1922, Gh_A08G2042, Gh_A08G2409, Gh_A10G0348, Gh_A12G0775, Gh_A12G0936, Gh_A12G1505, Gh_A12G2705, Gh_A13G1001, Gh_D01G1330, Gh_D01G1446, Gh_D01G1631, Gh_D01G1910, Gh_D02G0518, Gh_D02G1502, Gh_D04G0050, Gh_D05G0688, Gh_D05G1326, Gh_D05G2414, Gh_D05G3714, Gh_D07G0545, Gh_D07G13…	GH_A01G0497, GH_A01G1768, GH_A01G1802, GH_A02G0736, GH_A03G0607, GH_A05G1149, GH_A05G1857, GH_A05G1961, GH_A05G2599, GH_A07G1922, GH_A08G2042, GH_A08G2409, GH_A10G0348, GH_A12G0775, GH_A12G0936, GH_A12G1505, GH_A12G2705, GH_A13G1001, GH_D01G1330, GH_D01G1446, GH_D01G1631, GH_D01G1910, GH_D02G0518, GH_D02G1502, GH_D04G0050, GH_D05G0688, GH_D05G1326, GH_D05G2414, GH_D05G3714, GH_D07G0545, GH_D07G13…
GO:0048518	positive regulation of biological process	567	26	2.71	2.5e-18	1.718e-16	P	Gh_A01G1768, Gh_A01G1802, Gh_A05G1769, Gh_A05G2506, Gh_A05G2599, Gh_A06G0359, Gh_A08G1385, Gh_A08G2042, Gh_A10G0838, Gh_A10G1483, Gh_A11G2296, Gh_A12G0936, Gh_D05G1946, Gh_D05G1963, Gh_D07G1868, Gh_D08G2447, Gh_D08G2456, Gh_D09G1082, Gh_D09G1587, Gh_D09G1624, Gh_D10G0319, Gh_D10G2404, Gh_D12G2134, Gh_D13G0531, Gh_D13G1555, Gh_Sca005978G01	GH_A01G1768, GH_A01G1802, GH_A05G1769, GH_A05G2506, GH_A05G2599, GH_A06G0359, GH_A08G1385, GH_A08G2042, GH_A10G0838, GH_A10G1483, GH_A11G2296, GH_A12G0936, GH_D05G1946, GH_D05G1963, GH_D07G1868, GH_D08G2447, GH_D08G2456, GH_D09G1082, GH_D09G1587, GH_D09G1624, GH_D10G0319, GH_D10G2404, GH_D12G2134, GH_D13G0531, GH_D13G1555, GH_SCA005978G01
GO:0044767	single-organism developmental process	2055	44	9.82	5.6e-18	3.794e-16	P	Gh_A01G0497, Gh_A01G1768, Gh_A01G1802, Gh_A02G0736, Gh_A03G0607, Gh_A05G1149, Gh_A05G1857, Gh_A05G1961, Gh_A05G2599, Gh_A07G1922, Gh_A08G2042, Gh_A08G2409, Gh_A10G0348, Gh_A12G0775, Gh_A12G0936, Gh_A12G1505, Gh_A12G2705, Gh_A13G1001, Gh_D01G1446, Gh_D01G1631, Gh_D01G1910, Gh_D02G0518, Gh_D02G1502, Gh_D04G0050, Gh_D05G0688, Gh_D05G1326, Gh_D05G2414, Gh_D05G3714, Gh_D07G0545, Gh_D07G1305, Gh_D07G15…	GH_A01G0497, GH_A01G1768, GH_A01G1802, GH_A02G0736, GH_A03G0607, GH_A05G1149, GH_A05G1857, GH_A05G1961, GH_A05G2599, GH_A07G1922, GH_A08G2042, GH_A08G2409, GH_A10G0348, GH_A12G0775, GH_A12G0936, GH_A12G1505, GH_A12G2705, GH_A13G1001, GH_D01G1446, GH_D01G1631, GH_D01G1910, GH_D02G0518, GH_D02G1502, GH_D04G0050, GH_D05G0688, GH_D05G1326, GH_D05G2414, GH_D05G3714, GH_D07G0545, GH_D07G1305, GH_D07G15…
GO:0009725	response to hormone	1233	35	5.89	6.5e-18	4.342e-16	P	Gh_A01G0497, Gh_A01G0650, Gh_A01G0913, Gh_A01G1768, Gh_A02G1312, Gh_A03G0024, Gh_A05G1961, Gh_A06G0359, Gh_A08G1428, Gh_A10G0838, Gh_A10G1483, Gh_A12G0527, Gh_A12G0936, Gh_A12G2645, Gh_D01G1330, Gh_D01G1446, Gh_D01G1631, Gh_D02G0430, Gh_D05G1946, Gh_D05G2714, Gh_D06G0592, Gh_D07G0545, Gh_D07G1305, Gh_D07G1491, Gh_D07G1543, Gh_D07G2090, Gh_D08G1449, Gh_D08G1721, Gh_D08G2456, Gh_D09G1587, Gh_D10G02…	GH_A01G0497, GH_A01G0650, GH_A01G0913, GH_A01G1768, GH_A02G1312, GH_A03G0024, GH_A05G1961, GH_A06G0359, GH_A08G1428, GH_A10G0838, GH_A10G1483, GH_A12G0527, GH_A12G0936, GH_A12G2645, GH_D01G1330, GH_D01G1446, GH_D01G1631, GH_D02G0430, GH_D05G1946, GH_D05G2714, GH_D06G0592, GH_D07G0545, GH_D07G1305, GH_D07G1491, GH_D07G1543, GH_D07G2090, GH_D08G1449, GH_D08G1721, GH_D08G2456, GH_D09G1587, GH_D10G02…
GO:0009791	post-embryonic development	1189	34	5.68	1.7e-17	1.12e-15	P	Gh_A01G0497, Gh_A01G1768, Gh_A01G1802, Gh_A02G0736, Gh_A03G0607, Gh_A05G1149, Gh_A05G2599, Gh_A07G1922, Gh_A08G2409, Gh_A10G0348, Gh_A12G0775, Gh_A12G0936, Gh_A12G1505, Gh_D01G1446, Gh_D01G1631, Gh_D01G1910, Gh_D02G0518, Gh_D02G1502, Gh_D04G0050, Gh_D05G0688, Gh_D05G1326, Gh_D05G3714, Gh_D07G0545, Gh_D07G1305, Gh_D07G1543, Gh_D08G1449, Gh_D08G1484, Gh_D09G1624, Gh_D10G0266, Gh_D10G2404, Gh_D11G30…	GH_A01G0497, GH_A01G1768, GH_A01G1802, GH_A02G0736, GH_A03G0607, GH_A05G1149, GH_A05G2599, GH_A07G1922, GH_A08G2409, GH_A10G0348, GH_A12G0775, GH_A12G0936, GH_A12G1505, GH_D01G1446, GH_D01G1631, GH_D01G1910, GH_D02G0518, GH_D02G1502, GH_D04G0050, GH_D05G0688, GH_D05G1326, GH_D05G3714, GH_D07G0545, GH_D07G1305, GH_D07G1543, GH_D08G1449, GH_D08G1484, GH_D09G1624, GH_D10G0266, GH_D10G2404, GH_D11G30…
GO:0032501	multicellular organismal process	2081	43	9.94	5.6e-17	3.638e-15	P	Gh_A01G0497, Gh_A01G1768, Gh_A01G1802, Gh_A02G0736, Gh_A03G0607, Gh_A05G1149, Gh_A05G1857, Gh_A05G2599, Gh_A07G1922, Gh_A08G2042, Gh_A08G2409, Gh_A10G0348, Gh_A12G0775, Gh_A12G0936, Gh_A12G1505, Gh_A12G2705, Gh_A13G1001, Gh_D01G1446, Gh_D01G1631, Gh_D01G1910, Gh_D02G0518, Gh_D02G1502, Gh_D04G0050, Gh_D05G0688, Gh_D05G1326, Gh_D05G2414, Gh_D05G3714, Gh_D07G0545, Gh_D07G1305, Gh_D07G1543, Gh_D08G14…	GH_A01G0497, GH_A01G1768, GH_A01G1802, GH_A02G0736, GH_A03G0607, GH_A05G1149, GH_A05G1857, GH_A05G2599, GH_A07G1922, GH_A08G2042, GH_A08G2409, GH_A10G0348, GH_A12G0775, GH_A12G0936, GH_A12G1505, GH_A12G2705, GH_A13G1001, GH_D01G1446, GH_D01G1631, GH_D01G1910, GH_D02G0518, GH_D02G1502, GH_D04G0050, GH_D05G0688, GH_D05G1326, GH_D05G2414, GH_D05G3714, GH_D07G0545, GH_D07G1305, GH_D07G1543, GH_D08G14…
GO:0048856	anatomical structure development	1841	40	8.8	1.7e-16	1.09e-14	P	Gh_A01G0497, Gh_A01G1768, Gh_A01G1802, Gh_A02G0736, Gh_A05G1149, Gh_A05G1857, Gh_A07G1922, Gh_A08G2042, Gh_A08G2409, Gh_A10G0348, Gh_A12G0775, Gh_A12G0936, Gh_A12G1505, Gh_A12G2705, Gh_A13G1001, Gh_D01G1446, Gh_D01G1631, Gh_D01G1910, Gh_D02G0518, Gh_D02G1502, Gh_D04G0050, Gh_D05G0688, Gh_D05G1326, Gh_D05G2414, Gh_D05G3714, Gh_D07G0545, Gh_D07G1305, Gh_D08G1449, Gh_D08G1484, Gh_D08G2447, Gh_D09G16…	GH_A01G0497, GH_A01G1768, GH_A01G1802, GH_A02G0736, GH_A05G1149, GH_A05G1857, GH_A07G1922, GH_A08G2042, GH_A08G2409, GH_A10G0348, GH_A12G0775, GH_A12G0936, GH_A12G1505, GH_A12G2705, GH_A13G1001, GH_D01G1446, GH_D01G1631, GH_D01G1910, GH_D02G0518, GH_D02G1502, GH_D04G0050, GH_D05G0688, GH_D05G1326, GH_D05G2414, GH_D05G3714, GH_D07G0545, GH_D07G1305, GH_D08G1449, GH_D08G1484, GH_D08G2447, GH_D09G16…
GO:1901698	response to nitrogen compound	177	16	0.85	3.4e-16	2.15e-14	P	Gh_A01G1768, Gh_A03G0524, Gh_A05G2194, Gh_A06G1176, Gh_A10G0541, Gh_A12G1267, Gh_D07G1491, Gh_D10G0117, Gh_D10G0319, Gh_D10G0582, Gh_D11G0093, Gh_D12G0959, Gh_D12G2134, Gh_D12G2242, Gh_D13G1555, Gh_Sca005978G01	GH_A01G1768, GH_A03G0524, GH_A05G2194, GH_A06G1176, GH_A10G0541, GH_A12G1267, GH_D07G1491, GH_D10G0117, GH_D10G0319, GH_D10G0582, GH_D11G0093, GH_D12G0959, GH_D12G2134, GH_D12G2242, GH_D13G1555, GH_SCA005978G01
GO:0009628	response to abiotic stimulus	1425	34	6.81	3.7e-15	2.309e-13	P	Gh_A01G0650, Gh_A01G1768, Gh_A02G0617, Gh_A02G1312, Gh_A02G1353, Gh_A03G0607, Gh_A05G1769, Gh_A05G1961, Gh_A05G2506, Gh_A05G2599, Gh_A06G0359, Gh_A10G0471, Gh_A10G1483, Gh_A12G0775, Gh_A12G0936, Gh_A12G2645, Gh_D01G1446, Gh_D01G1631, Gh_D01G1910, Gh_D05G0688, Gh_D05G1946, Gh_D05G1963, Gh_D06G0592, Gh_D07G1491, Gh_D07G1543, Gh_D07G1868, Gh_D07G2090, Gh_D09G1587, Gh_D10G2404, Gh_D12G0316, Gh_D12G07…	GH_A01G0650, GH_A01G1768, GH_A02G0617, GH_A02G1312, GH_A02G1353, GH_A03G0607, GH_A05G1769, GH_A05G1961, GH_A05G2506, GH_A05G2599, GH_A06G0359, GH_A10G0471, GH_A10G1483, GH_A12G0775, GH_A12G0936, GH_A12G2645, GH_D01G1446, GH_D01G1631, GH_D01G1910, GH_D05G0688, GH_D05G1946, GH_D05G1963, GH_D06G0592, GH_D07G1491, GH_D07G1543, GH_D07G1868, GH_D07G2090, GH_D09G1587, GH_D10G2404, GH_D12G0316, GH_D12G07…
GO:0048608	reproductive structure development	940	28	4.49	6.8e-15	4.135e-13	P	Gh_A01G0497, Gh_A01G1768, Gh_A01G1802, Gh_A02G0736, Gh_A05G1149, Gh_A08G2409, Gh_A10G0348, Gh_A12G0775, Gh_A12G0936, Gh_A12G1505, Gh_D01G1446, Gh_D01G1631, Gh_D01G1910, Gh_D02G0518, Gh_D02G1502, Gh_D04G0050, Gh_D05G0688, Gh_D05G1326, Gh_D05G3714, Gh_D07G0545, Gh_D07G1305, Gh_D08G1449, Gh_D09G1624, Gh_D10G0266, Gh_D10G2404, Gh_D11G3076, Gh_D12G0778, Gh_D12G0857	GH_A01G0497, GH_A01G1768, GH_A01G1802, GH_A02G0736, GH_A05G1149, GH_A08G2409, GH_A10G0348, GH_A12G0775, GH_A12G0936, GH_A12G1505, GH_D01G1446, GH_D01G1631, GH_D01G1910, GH_D02G0518, GH_D02G1502, GH_D04G0050, GH_D05G0688, GH_D05G1326, GH_D05G3714, GH_D07G0545, GH_D07G1305, GH_D08G1449, GH_D09G1624, GH_D10G0266, GH_D10G2404, GH_D11G3076, GH_D12G0778, GH_D12G0857
GO:0061458	reproductive system development	940	28	4.49	6.8e-15	4.135e-13	P	Gh_A01G0497, Gh_A01G1768, Gh_A01G1802, Gh_A02G0736, Gh_A05G1149, Gh_A08G2409, Gh_A10G0348, Gh_A12G0775, Gh_A12G0936, Gh_A12G1505, Gh_D01G1446, Gh_D01G1631, Gh_D01G1910, Gh_D02G0518, Gh_D02G1502, Gh_D04G0050, Gh_D05G0688, Gh_D05G1326, Gh_D05G3714, Gh_D07G0545, Gh_D07G1305, Gh_D08G1449, Gh_D09G1624, Gh_D10G0266, Gh_D10G2404, Gh_D11G3076, Gh_D12G0778, Gh_D12G0857	GH_A01G0497, GH_A01G1768, GH_A01G1802, GH_A02G0736, GH_A05G1149, GH_A08G2409, GH_A10G0348, GH_A12G0775, GH_A12G0936, GH_A12G1505, GH_D01G1446, GH_D01G1631, GH_D01G1910, GH_D02G0518, GH_D02G1502, GH_D04G0050, GH_D05G0688, GH_D05G1326, GH_D05G3714, GH_D07G0545, GH_D07G1305, GH_D08G1449, GH_D09G1624, GH_D10G0266, GH_D10G2404, GH_D11G3076, GH_D12G0778, GH_D12G0857
GO:0009751	response to salicylic acid	118	13	0.56	1.7e-14	1.021e-12	P	Gh_A06G0359, Gh_A09G2438, Gh_A10G0838, Gh_A11G1913, Gh_A12G2645, Gh_D01G1631, Gh_D07G2090, Gh_D08G1449, Gh_D08G2456, Gh_D09G1082, Gh_D09G1532, Gh_D11G2061, Gh_D12G0316	GH_A06G0359, GH_A09G2438, GH_A10G0838, GH_A11G1913, GH_A12G2645, GH_D01G1631, GH_D07G2090, GH_D08G1449, GH_D08G2456, GH_D09G1082, GH_D09G1532, GH_D11G2061, GH_D12G0316
GO:0003006	developmental process involved in reproduction	1077	28	5.15	1.9e-13	1.126e-11	P	Gh_A01G0497, Gh_A01G1768, Gh_A01G1802, Gh_A02G0736, Gh_A05G1149, Gh_A08G2409, Gh_A10G0348, Gh_A12G0775, Gh_A12G0936, Gh_A12G1505, Gh_D01G1446, Gh_D01G1631, Gh_D01G1910, Gh_D02G0518, Gh_D02G1502, Gh_D04G0050, Gh_D05G0688, Gh_D05G1326, Gh_D05G3714, Gh_D07G0545, Gh_D07G1305, Gh_D08G1449, Gh_D09G1624, Gh_D10G0266, Gh_D10G2404, Gh_D11G3076, Gh_D12G0778, Gh_D12G0857	GH_A01G0497, GH_A01G1768, GH_A01G1802, GH_A02G0736, GH_A05G1149, GH_A08G2409, GH_A10G0348, GH_A12G0775, GH_A12G0936, GH_A12G1505, GH_D01G1446, GH_D01G1631, GH_D01G1910, GH_D02G0518, GH_D02G1502, GH_D04G0050, GH_D05G0688, GH_D05G1326, GH_D05G3714, GH_D07G0545, GH_D07G1305, GH_D08G1449, GH_D09G1624, GH_D10G0266, GH_D10G2404, GH_D11G3076, GH_D12G0778, GH_D12G0857
GO:0044237	cellular metabolic process	14484	109	69.21	9.9e-13	5.784e-11	P	Gh_A01G0497, Gh_A01G0650, Gh_A01G0913, Gh_A01G1713, Gh_A01G1768, Gh_A01G1802, Gh_A02G0617, Gh_A02G0736, Gh_A02G1062, Gh_A02G1312, Gh_A02G1353, Gh_A02G1737, Gh_A03G0024, Gh_A03G0524, Gh_A04G0106, Gh_A05G0383, Gh_A05G0554, Gh_A05G1769, Gh_A05G1857, Gh_A05G1961, Gh_A05G2194, Gh_A05G2506, Gh_A05G2599, Gh_A06G0359, Gh_A06G1176, Gh_A07G0251, Gh_A07G0522, Gh_A08G1385, Gh_A08G1428, Gh_A08G1516, Gh_A08G20…	GH_A01G0497, GH_A01G0650, GH_A01G0913, GH_A01G1713, GH_A01G1768, GH_A01G1802, GH_A02G0617, GH_A02G0736, GH_A02G1062, GH_A02G1312, GH_A02G1353, GH_A02G1737, GH_A03G0024, GH_A03G0524, GH_A04G0106, GH_A05G0383, GH_A05G0554, GH_A05G1769, GH_A05G1857, GH_A05G1961, GH_A05G2194, GH_A05G2506, GH_A05G2599, GH_A06G0359, GH_A06G1176, GH_A07G0251, GH_A07G0522, GH_A08G1385, GH_A08G1428, GH_A08G1516, GH_A08G20…
GO:0048513	organ development	742	23	3.55	1e-12	5.784e-11	P	Gh_A01G0497, Gh_A01G1802, Gh_A02G0736, Gh_A07G1922, Gh_A08G2042, Gh_A08G2409, Gh_A12G0775, Gh_A12G0936, Gh_A12G1505, Gh_D02G0518, Gh_D02G1502, Gh_D05G2414, Gh_D05G3714, Gh_D07G1305, Gh_D08G1484, Gh_D08G2447, Gh_D09G1624, Gh_D10G0266, Gh_D10G2093, Gh_D10G2404, Gh_D11G3076, Gh_D12G0778, Gh_D12G0857	GH_A01G0497, GH_A01G1802, GH_A02G0736, GH_A07G1922, GH_A08G2042, GH_A08G2409, GH_A12G0775, GH_A12G0936, GH_A12G1505, GH_D02G0518, GH_D02G1502, GH_D05G2414, GH_D05G3714, GH_D07G1305, GH_D08G1484, GH_D08G2447, GH_D09G1624, GH_D10G0266, GH_D10G2093, GH_D10G2404, GH_D11G3076, GH_D12G0778, GH_D12G0857
GO:0009753	response to jasmonic acid	136	12	0.65	2.6e-12	1.486e-10	P	Gh_A01G0497, Gh_A06G0359, Gh_A10G1483, Gh_A12G2645, Gh_D01G1446, Gh_D01G1631, Gh_D07G1491, Gh_D07G2090, Gh_D08G1449, Gh_D08G2456, Gh_D12G0316, Gh_D13G1555	GH_A01G0497, GH_A06G0359, GH_A10G1483, GH_A12G2645, GH_D01G1446, GH_D01G1631, GH_D07G1491, GH_D07G2090, GH_D08G1449, GH_D08G2456, GH_D12G0316, GH_D13G1555
GO:0022414	reproductive process	1263	28	6.04	8.7e-12	4.912e-10	P	Gh_A01G0497, Gh_A01G1768, Gh_A01G1802, Gh_A02G0736, Gh_A05G1149, Gh_A08G2409, Gh_A10G0348, Gh_A12G0775, Gh_A12G0936, Gh_A12G1505, Gh_D01G1446, Gh_D01G1631, Gh_D01G1910, Gh_D02G0518, Gh_D02G1502, Gh_D04G0050, Gh_D05G0688, Gh_D05G1326, Gh_D05G3714, Gh_D07G0545, Gh_D07G1305, Gh_D08G1449, Gh_D09G1624, Gh_D10G0266, Gh_D10G2404, Gh_D11G3076, Gh_D12G0778, Gh_D12G0857	GH_A01G0497, GH_A01G1768, GH_A01G1802, GH_A02G0736, GH_A05G1149, GH_A08G2409, GH_A10G0348, GH_A12G0775, GH_A12G0936, GH_A12G1505, GH_D01G1446, GH_D01G1631, GH_D01G1910, GH_D02G0518, GH_D02G1502, GH_D04G0050, GH_D05G0688, GH_D05G1326, GH_D05G3714, GH_D07G0545, GH_D07G1305, GH_D08G1449, GH_D09G1624, GH_D10G0266, GH_D10G2404, GH_D11G3076, GH_D12G0778, GH_D12G0857
GO:0048367	shoot system development	599	20	2.86	9.7e-12	5.413e-10	P	Gh_A01G0497, Gh_A01G1802, Gh_A02G0736, Gh_A08G2409, Gh_A12G0775, Gh_A12G0936, Gh_A12G1505, Gh_A12G2705, Gh_D02G0518, Gh_D02G1502, Gh_D05G3714, Gh_D07G0545, Gh_D08G1449, Gh_D10G0266, Gh_D11G3076, Gh_D12G0778, Gh_D12G0857, Gh_D12G1996, Gh_D12G2688, Gh_D13G0754	GH_A01G0497, GH_A01G1802, GH_A02G0736, GH_A08G2409, GH_A12G0775, GH_A12G0936, GH_A12G1505, GH_A12G2705, GH_D02G0518, GH_D02G1502, GH_D05G3714, GH_D07G0545, GH_D08G1449, GH_D10G0266, GH_D11G3076, GH_D12G0778, GH_D12G0857, GH_D12G1996, GH_D12G2688, GH_D13G0754
GO:0014070	response to organic cyclic compound	252	14	1.2	2.1e-11	1.158e-09	P	Gh_A06G0359, Gh_A09G2438, Gh_A10G0838, Gh_A11G1913, Gh_A12G2645, Gh_D01G1631, Gh_D07G0545, Gh_D07G2090, Gh_D08G1449, Gh_D08G2456, Gh_D09G1082, Gh_D09G1532, Gh_D11G2061, Gh_D12G0316	GH_A06G0359, GH_A09G2438, GH_A10G0838, GH_A11G1913, GH_A12G2645, GH_D01G1631, GH_D07G0545, GH_D07G2090, GH_D08G1449, GH_D08G2456, GH_D09G1082, GH_D09G1532, GH_D11G2061, GH_D12G0316
GO:0044702	single organism reproductive process	988	24	4.72	5.2e-11	2.835e-09	P	Gh_A01G0497, Gh_A01G1768, Gh_A01G1802, Gh_A02G0736, Gh_A05G1149, Gh_A08G2409, Gh_A10G0348, Gh_A12G0775, Gh_A12G0936, Gh_A12G1505, Gh_D01G1446, Gh_D01G1631, Gh_D02G0518, Gh_D02G1502, Gh_D05G1326, Gh_D05G3714, Gh_D07G1305, Gh_D08G1449, Gh_D09G1624, Gh_D10G0266, Gh_D10G2404, Gh_D11G3076, Gh_D12G0778, Gh_D12G0857	GH_A01G0497, GH_A01G1768, GH_A01G1802, GH_A02G0736, GH_A05G1149, GH_A08G2409, GH_A10G0348, GH_A12G0775, GH_A12G0936, GH_A12G1505, GH_D01G1446, GH_D01G1631, GH_D02G0518, GH_D02G1502, GH_D05G1326, GH_D05G3714, GH_D07G1305, GH_D08G1449, GH_D09G1624, GH_D10G0266, GH_D10G2404, GH_D11G3076, GH_D12G0778, GH_D12G0857
GO:0044238	primary metabolic process	15448	109	73.82	1.8e-10	9.702e-09	P	Gh_A01G0497, Gh_A01G0650, Gh_A01G0913, Gh_A01G1713, Gh_A01G1768, Gh_A01G1802, Gh_A02G0617, Gh_A02G0736, Gh_A02G1062, Gh_A02G1312, Gh_A02G1353, Gh_A02G1737, Gh_A03G0024, Gh_A03G0524, Gh_A04G0106, Gh_A05G0383, Gh_A05G1769, Gh_A05G1857, Gh_A05G1961, Gh_A05G2194, Gh_A05G2506, Gh_A05G2599, Gh_A06G0359, Gh_A06G1176, Gh_A07G0251, Gh_A07G0522, Gh_A08G1385, Gh_A08G1428, Gh_A08G1516, Gh_A08G2008, Gh_A08G20…	GH_A01G0497, GH_A01G0650, GH_A01G0913, GH_A01G1713, GH_A01G1768, GH_A01G1802, GH_A02G0617, GH_A02G0736, GH_A02G1062, GH_A02G1312, GH_A02G1353, GH_A02G1737, GH_A03G0024, GH_A03G0524, GH_A04G0106, GH_A05G0383, GH_A05G1769, GH_A05G1857, GH_A05G1961, GH_A05G2194, GH_A05G2506, GH_A05G2599, GH_A06G0359, GH_A06G1176, GH_A07G0251, GH_A07G0522, GH_A08G1385, GH_A08G1428, GH_A08G1516, GH_A08G2008, GH_A08G20…
GO:0045892	negative regulation of transcription, DNA-templated	155	11	0.74	2.4e-10	1.279e-08	P	Gh_A01G0650, Gh_A04G0106, Gh_A05G1769, Gh_A12G0775, Gh_D01G1631, Gh_D05G1963, Gh_D10G0117, Gh_D12G0316, Gh_D12G0778, Gh_D12G2242, Gh_D13G1555	GH_A01G0650, GH_A04G0106, GH_A05G1769, GH_A12G0775, GH_D01G1631, GH_D05G1963, GH_D10G0117, GH_D12G0316, GH_D12G0778, GH_D12G2242, GH_D13G1555
GO:1902679	negative regulation of RNA biosynthetic process	156	11	0.75	2.5e-10	1.303e-08	P	Gh_A01G0650, Gh_A04G0106, Gh_A05G1769, Gh_A12G0775, Gh_D01G1631, Gh_D05G1963, Gh_D10G0117, Gh_D12G0316, Gh_D12G0778, Gh_D12G2242, Gh_D13G1555	GH_A01G0650, GH_A04G0106, GH_A05G1769, GH_A12G0775, GH_D01G1631, GH_D05G1963, GH_D10G0117, GH_D12G0316, GH_D12G0778, GH_D12G2242, GH_D13G1555
GO:1903507	negative regulation of nucleic acid-templated transcription	156	11	0.75	2.5e-10	1.303e-08	P	Gh_A01G0650, Gh_A04G0106, Gh_A05G1769, Gh_A12G0775, Gh_D01G1631, Gh_D05G1963, Gh_D10G0117, Gh_D12G0316, Gh_D12G0778, Gh_D12G2242, Gh_D13G1555	GH_A01G0650, GH_A04G0106, GH_A05G1769, GH_A12G0775, GH_D01G1631, GH_D05G1963, GH_D10G0117, GH_D12G0316, GH_D12G0778, GH_D12G2242, GH_D13G1555
GO:0051253	negative regulation of RNA metabolic process	157	11	0.75	2.7e-10	1.392e-08	P	Gh_A01G0650, Gh_A04G0106, Gh_A05G1769, Gh_A12G0775, Gh_D01G1631, Gh_D05G1963, Gh_D10G0117, Gh_D12G0316, Gh_D12G0778, Gh_D12G2242, Gh_D13G1555	GH_A01G0650, GH_A04G0106, GH_A05G1769, GH_A12G0775, GH_D01G1631, GH_D05G1963, GH_D10G0117, GH_D12G0316, GH_D12G0778, GH_D12G2242, GH_D13G1555
GO:0009723	response to ethylene	123	10	0.59	4.2e-10	2.142e-08	P	Gh_A01G0913, Gh_A05G1961, Gh_A10G1483, Gh_A12G2645, Gh_D01G1330, Gh_D01G1446, Gh_D02G0430, Gh_D07G1491, Gh_D07G2090, Gh_D13G1555	GH_A01G0913, GH_A05G1961, GH_A10G1483, GH_A12G2645, GH_D01G1330, GH_D01G1446, GH_D02G0430, GH_D07G1491, GH_D07G2090, GH_D13G1555
GO:0071704	organic substance metabolic process	16239	111	77.6	7.8e-10	3.936e-08	P	Gh_A01G0497, Gh_A01G0650, Gh_A01G0913, Gh_A01G1713, Gh_A01G1768, Gh_A01G1802, Gh_A02G0617, Gh_A02G0736, Gh_A02G1062, Gh_A02G1312, Gh_A02G1353, Gh_A02G1737, Gh_A03G0024, Gh_A03G0524, Gh_A04G0106, Gh_A05G0383, Gh_A05G1769, Gh_A05G1857, Gh_A05G1961, Gh_A05G2194, Gh_A05G2506, Gh_A05G2599, Gh_A06G0359, Gh_A06G1176, Gh_A07G0251, Gh_A07G0522, Gh_A08G1385, Gh_A08G1428, Gh_A08G1516, Gh_A08G2008, Gh_A08G20…	GH_A01G0497, GH_A01G0650, GH_A01G0913, GH_A01G1713, GH_A01G1768, GH_A01G1802, GH_A02G0617, GH_A02G0736, GH_A02G1062, GH_A02G1312, GH_A02G1353, GH_A02G1737, GH_A03G0024, GH_A03G0524, GH_A04G0106, GH_A05G0383, GH_A05G1769, GH_A05G1857, GH_A05G1961, GH_A05G2194, GH_A05G2506, GH_A05G2599, GH_A06G0359, GH_A06G1176, GH_A07G0251, GH_A07G0522, GH_A08G1385, GH_A08G1428, GH_A08G1516, GH_A08G2008, GH_A08G20…
GO:0045934	negative regulation of nucleobase-containing compound metabolic process	175	11	0.84	8.7e-10	4.344e-08	P	Gh_A01G0650, Gh_A04G0106, Gh_A05G1769, Gh_A12G0775, Gh_D01G1631, Gh_D05G1963, Gh_D10G0117, Gh_D12G0316, Gh_D12G0778, Gh_D12G2242, Gh_D13G1555	GH_A01G0650, GH_A04G0106, GH_A05G1769, GH_A12G0775, GH_D01G1631, GH_D05G1963, GH_D10G0117, GH_D12G0316, GH_D12G0778, GH_D12G2242, GH_D13G1555
GO:2000113	negative regulation of cellular macromolecule biosynthetic process	178	11	0.85	1e-09	4.941e-08	P	Gh_A01G0650, Gh_A04G0106, Gh_A05G1769, Gh_A12G0775, Gh_D01G1631, Gh_D05G1963, Gh_D10G0117, Gh_D12G0316, Gh_D12G0778, Gh_D12G2242, Gh_D13G1555	GH_A01G0650, GH_A04G0106, GH_A05G1769, GH_A12G0775, GH_D01G1631, GH_D05G1963, GH_D10G0117, GH_D12G0316, GH_D12G0778, GH_D12G2242, GH_D13G1555
GO:0010558	negative regulation of macromolecule biosynthetic process	179	11	0.86	1.1e-09	5.379e-08	P	Gh_A01G0650, Gh_A04G0106, Gh_A05G1769, Gh_A12G0775, Gh_D01G1631, Gh_D05G1963, Gh_D10G0117, Gh_D12G0316, Gh_D12G0778, Gh_D12G2242, Gh_D13G1555	GH_A01G0650, GH_A04G0106, GH_A05G1769, GH_A12G0775, GH_D01G1631, GH_D05G1963, GH_D10G0117, GH_D12G0316, GH_D12G0778, GH_D12G2242, GH_D13G1555
GO:0009908	flower development	349	14	1.67	1.5e-09	7.26e-08	P	Gh_A01G0497, Gh_A01G1802, Gh_A02G0736, Gh_A12G0775, Gh_A12G0936, Gh_A12G1505, Gh_D02G0518, Gh_D02G1502, Gh_D05G3714, Gh_D08G1449, Gh_D10G0266, Gh_D11G3076, Gh_D12G0778, Gh_D12G0857	GH_A01G0497, GH_A01G1802, GH_A02G0736, GH_A12G0775, GH_A12G0936, GH_A12G1505, GH_D02G0518, GH_D02G1502, GH_D05G3714, GH_D08G1449, GH_D10G0266, GH_D11G3076, GH_D12G0778, GH_D12G0857
GO:0031327	negative regulation of cellular biosynthetic process	187	11	0.89	1.7e-09	8.145e-08	P	Gh_A01G0650, Gh_A04G0106, Gh_A05G1769, Gh_A12G0775, Gh_D01G1631, Gh_D05G1963, Gh_D10G0117, Gh_D12G0316, Gh_D12G0778, Gh_D12G2242, Gh_D13G1555	GH_A01G0650, GH_A04G0106, GH_A05G1769, GH_A12G0775, GH_D01G1631, GH_D05G1963, GH_D10G0117, GH_D12G0316, GH_D12G0778, GH_D12G2242, GH_D13G1555
GO:0033993	response to lipid	490	16	2.34	1.8e-09	8.537e-08	P	Gh_A01G0650, Gh_A01G1768, Gh_A02G1312, Gh_A12G0527, Gh_A12G0936, Gh_A12G2645, Gh_D01G1446, Gh_D05G1946, Gh_D05G2714, Gh_D06G0592, Gh_D07G0545, Gh_D07G1543, Gh_D07G2090, Gh_D09G1587, Gh_D10G2404, Gh_D13G1555	GH_A01G0650, GH_A01G1768, GH_A02G1312, GH_A12G0527, GH_A12G0936, GH_A12G2645, GH_D01G1446, GH_D05G1946, GH_D05G2714, GH_D06G0592, GH_D07G0545, GH_D07G1543, GH_D07G2090, GH_D09G1587, GH_D10G2404, GH_D13G1555
GO:0031324	negative regulation of cellular metabolic process	241	12	1.15	2.1e-09	9.765e-08	P	Gh_A01G0650, Gh_A04G0106, Gh_A05G1769, Gh_A12G0775, Gh_D01G1631, Gh_D05G1963, Gh_D07G0545, Gh_D10G0117, Gh_D12G0316, Gh_D12G0778, Gh_D12G2242, Gh_D13G1555	GH_A01G0650, GH_A04G0106, GH_A05G1769, GH_A12G0775, GH_D01G1631, GH_D05G1963, GH_D07G0545, GH_D10G0117, GH_D12G0316, GH_D12G0778, GH_D12G2242, GH_D13G1555
GO:0090567	reproductive shoot system development	359	14	1.72	2.1e-09	9.765e-08	P	Gh_A01G0497, Gh_A01G1802, Gh_A02G0736, Gh_A12G0775, Gh_A12G0936, Gh_A12G1505, Gh_D02G0518, Gh_D02G1502, Gh_D05G3714, Gh_D08G1449, Gh_D10G0266, Gh_D11G3076, Gh_D12G0778, Gh_D12G0857	GH_A01G0497, GH_A01G1802, GH_A02G0736, GH_A12G0775, GH_A12G0936, GH_A12G1505, GH_D02G0518, GH_D02G1502, GH_D05G3714, GH_D08G1449, GH_D10G0266, GH_D11G3076, GH_D12G0778, GH_D12G0857
GO:0009890	negative regulation of biosynthetic process	191	11	0.91	2.2e-09	1.013e-07	P	Gh_A01G0650, Gh_A04G0106, Gh_A05G1769, Gh_A12G0775, Gh_D01G1631, Gh_D05G1963, Gh_D10G0117, Gh_D12G0316, Gh_D12G0778, Gh_D12G2242, Gh_D13G1555	GH_A01G0650, GH_A04G0106, GH_A05G1769, GH_A12G0775, GH_D01G1631, GH_D05G1963, GH_D10G0117, GH_D12G0316, GH_D12G0778, GH_D12G2242, GH_D13G1555
GO:0051172	negative regulation of nitrogen compound metabolic process	192	11	0.92	2.3e-09	1.049e-07	P	Gh_A01G0650, Gh_A04G0106, Gh_A05G1769, Gh_A12G0775, Gh_D01G1631, Gh_D05G1963, Gh_D10G0117, Gh_D12G0316, Gh_D12G0778, Gh_D12G2242, Gh_D13G1555	GH_A01G0650, GH_A04G0106, GH_A05G1769, GH_A12G0775, GH_D01G1631, GH_D05G1963, GH_D10G0117, GH_D12G0316, GH_D12G0778, GH_D12G2242, GH_D13G1555
GO:0048523	negative regulation of cellular process	370	14	1.77	3.1e-09	1.4e-07	P	Gh_A01G0650, Gh_A02G1312, Gh_A04G0106, Gh_A05G1769, Gh_A12G0775, Gh_D01G1446, Gh_D01G1631, Gh_D05G1963, Gh_D07G0545, Gh_D10G0117, Gh_D12G0316, Gh_D12G0778, Gh_D12G2242, Gh_D13G1555	GH_A01G0650, GH_A02G1312, GH_A04G0106, GH_A05G1769, GH_A12G0775, GH_D01G1446, GH_D01G1631, GH_D05G1963, GH_D07G0545, GH_D10G0117, GH_D12G0316, GH_D12G0778, GH_D12G2242, GH_D13G1555
GO:0048519	negative regulation of biological process	596	17	2.85	4.2e-09	1.879e-07	P	Gh_A01G0650, Gh_A01G1768, Gh_A02G1312, Gh_A04G0106, Gh_A05G1769, Gh_A12G0775, Gh_D01G1446, Gh_D01G1631, Gh_D05G1963, Gh_D07G0545, Gh_D07G1543, Gh_D10G0117, Gh_D12G0316, Gh_D12G0778, Gh_D12G0857, Gh_D12G2242, Gh_D13G1555	GH_A01G0650, GH_A01G1768, GH_A02G1312, GH_A04G0106, GH_A05G1769, GH_A12G0775, GH_D01G1446, GH_D01G1631, GH_D05G1963, GH_D07G0545, GH_D07G1543, GH_D10G0117, GH_D12G0316, GH_D12G0778, GH_D12G0857, GH_D12G2242, GH_D13G1555
GO:0010605	negative regulation of macromolecule metabolic process	327	13	1.56	6.5e-09	2.881e-07	P	Gh_A01G0650, Gh_A04G0106, Gh_A05G1769, Gh_A12G0775, Gh_D01G1631, Gh_D05G1963, Gh_D07G0545, Gh_D10G0117, Gh_D12G0316, Gh_D12G0778, Gh_D12G0857, Gh_D12G2242, Gh_D13G1555	GH_A01G0650, GH_A04G0106, GH_A05G1769, GH_A12G0775, GH_D01G1631, GH_D05G1963, GH_D07G0545, GH_D10G0117, GH_D12G0316, GH_D12G0778, GH_D12G0857, GH_D12G2242, GH_D13G1555
GO:0010629	negative regulation of gene expression	275	12	1.31	9.1e-09	3.996e-07	P	Gh_A01G0650, Gh_A04G0106, Gh_A05G1769, Gh_A12G0775, Gh_D01G1631, Gh_D05G1963, Gh_D10G0117, Gh_D12G0316, Gh_D12G0778, Gh_D12G0857, Gh_D12G2242, Gh_D13G1555	GH_A01G0650, GH_A04G0106, GH_A05G1769, GH_A12G0775, GH_D01G1631, GH_D05G1963, GH_D10G0117, GH_D12G0316, GH_D12G0778, GH_D12G0857, GH_D12G2242, GH_D13G1555
GO:0010582	floral meristem determinacy	17	5	0.08	1.4e-08	6.092e-07	P	Gh_A01G1802, Gh_A12G0775, Gh_D02G0518, Gh_D10G0266, Gh_D12G0778	GH_A01G1802, GH_A12G0775, GH_D02G0518, GH_D10G0266, GH_D12G0778
GO:0010022	meristem determinacy	18	5	0.09	1.9e-08	8.192e-07	P	Gh_A01G1802, Gh_A12G0775, Gh_D02G0518, Gh_D10G0266, Gh_D12G0778	GH_A01G1802, GH_A12G0775, GH_D02G0518, GH_D10G0266, GH_D12G0778
GO:0009892	negative regulation of metabolic process	365	13	1.74	2.4e-08	1.026e-06	P	Gh_A01G0650, Gh_A04G0106, Gh_A05G1769, Gh_A12G0775, Gh_D01G1631, Gh_D05G1963, Gh_D07G0545, Gh_D10G0117, Gh_D12G0316, Gh_D12G0778, Gh_D12G0857, Gh_D12G2242, Gh_D13G1555	GH_A01G0650, GH_A04G0106, GH_A05G1769, GH_A12G0775, GH_D01G1631, GH_D05G1963, GH_D07G0545, GH_D10G0117, GH_D12G0316, GH_D12G0778, GH_D12G0857, GH_D12G2242, GH_D13G1555
GO:0070887	cellular response to chemical stimulus	526	15	2.51	3.6e-08	1.525e-06	P	Gh_A02G1312, Gh_A03G0024, Gh_A05G0554, Gh_A05G1961, Gh_A08G1428, Gh_D01G1446, Gh_D02G0430, Gh_D05G1946, Gh_D05G2348, Gh_D07G1543, Gh_D08G1721, Gh_D10G0117, Gh_D10G2404, Gh_D13G0531, Gh_D13G1555	GH_A02G1312, GH_A03G0024, GH_A05G0554, GH_A05G1961, GH_A08G1428, GH_D01G1446, GH_D02G0430, GH_D05G1946, GH_D05G2348, GH_D07G1543, GH_D08G1721, GH_D10G0117, GH_D10G2404, GH_D13G0531, GH_D13G1555
GO:0050793	regulation of developmental process	452	14	2.16	3.9e-08	1.637e-06	P	Gh_A01G0497, Gh_A01G1768, Gh_A01G1802, Gh_A05G1961, Gh_A12G0775, Gh_A12G0936, Gh_D01G1330, Gh_D01G1446, Gh_D02G1502, Gh_D07G1543, Gh_D08G1449, Gh_D08G2447, Gh_D12G0778, Gh_D12G1996	GH_A01G0497, GH_A01G1768, GH_A01G1802, GH_A05G1961, GH_A12G0775, GH_A12G0936, GH_D01G1330, GH_D01G1446, GH_D02G1502, GH_D07G1543, GH_D08G1449, GH_D08G2447, GH_D12G0778, GH_D12G1996
GO:0009888	tissue development	539	15	2.58	5e-08	2.08e-06	P	Gh_A01G0497, Gh_A01G1802, Gh_A05G1857, Gh_A12G0775, Gh_A12G0936, Gh_D01G1631, Gh_D02G0518, Gh_D05G3714, Gh_D07G1305, Gh_D08G1484, Gh_D09G1624, Gh_D10G0266, Gh_D10G2404, Gh_D12G0778, Gh_D13G0754	GH_A01G0497, GH_A01G1802, GH_A05G1857, GH_A12G0775, GH_A12G0936, GH_D01G1631, GH_D02G0518, GH_D05G3714, GH_D07G1305, GH_D08G1484, GH_D09G1624, GH_D10G0266, GH_D10G2404, GH_D12G0778, GH_D13G0754
GO:0010035	response to inorganic substance	681	16	3.25	1.8e-07	7.424e-06	P	Gh_A01G0650, Gh_A01G1768, Gh_A02G0617, Gh_A02G1062, Gh_A05G0554, Gh_A05G1769, Gh_A05G1961, Gh_A12G2645, Gh_D03G0619, Gh_D05G1946, Gh_D05G1963, Gh_D05G2348, Gh_D07G1491, Gh_D10G2404, Gh_D13G0531, Gh_Sca005978G01	GH_A01G0650, GH_A01G1768, GH_A02G0617, GH_A02G1062, GH_A05G0554, GH_A05G1769, GH_A05G1961, GH_A12G2645, GH_D03G0619, GH_D05G1946, GH_D05G1963, GH_D05G2348, GH_D07G1491, GH_D10G2404, GH_D13G0531, GH_SCA005978G01
GO:0097305	response to alcohol	442	13	2.11	2.2e-07	8.918e-06	P	Gh_A01G0650, Gh_A01G1768, Gh_A02G1312, Gh_A12G0527, Gh_A12G2645, Gh_D01G1446, Gh_D05G1946, Gh_D05G2714, Gh_D06G0592, Gh_D07G0545, Gh_D09G1587, Gh_D10G2404, Gh_D13G1555	GH_A01G0650, GH_A01G1768, GH_A02G1312, GH_A12G0527, GH_A12G2645, GH_D01G1446, GH_D05G1946, GH_D05G2714, GH_D06G0592, GH_D07G0545, GH_D09G1587, GH_D10G2404, GH_D13G1555
GO:0009886	post-embryonic morphogenesis	130	8	0.62	2.2e-07	8.918e-06	P	Gh_A01G0497, Gh_A02G0736, Gh_A07G1922, Gh_D02G0518, Gh_D02G1502, Gh_D08G1484, Gh_D12G0857, Gh_D13G0754	GH_A01G0497, GH_A02G0736, GH_A07G1922, GH_D02G0518, GH_D02G1502, GH_D08G1484, GH_D12G0857, GH_D13G0754
GO:0009266	response to temperature stimulus	446	13	2.13	2.4e-07	9.647e-06	P	Gh_A02G1353, Gh_A05G1769, Gh_A05G1961, Gh_A06G0359, Gh_A10G1483, Gh_A12G0775, Gh_A12G0936, Gh_D05G1963, Gh_D09G1587, Gh_D12G0778, Gh_D12G2134, Gh_D13G0531, Gh_Sca005978G01	GH_A02G1353, GH_A05G1769, GH_A05G1961, GH_A06G0359, GH_A10G1483, GH_A12G0775, GH_A12G0936, GH_D05G1963, GH_D09G1587, GH_D12G0778, GH_D12G2134, GH_D13G0531, GH_SCA005978G01
GO:0009737	response to abscisic acid	375	12	1.79	2.7e-07	1.076e-05	P	Gh_A01G0650, Gh_A01G1768, Gh_A02G1312, Gh_A12G0527, Gh_A12G2645, Gh_D01G1446, Gh_D05G1946, Gh_D05G2714, Gh_D06G0592, Gh_D09G1587, Gh_D10G2404, Gh_D13G1555	GH_A01G0650, GH_A01G1768, GH_A02G1312, GH_A12G0527, GH_A12G2645, GH_D01G1446, GH_D05G1946, GH_D05G2714, GH_D06G0592, GH_D09G1587, GH_D10G2404, GH_D13G1555
GO:0042991	transcription factor import into nucleus	4	3	0.02	4.3e-07	1.7e-05	P	Gh_A08G2409, Gh_A12G2705, Gh_D12G2688	GH_A08G2409, GH_A12G2705, GH_D12G2688
GO:0009834	plant-type secondary cell wall biogenesis	63	6	0.3	5.8e-07	2.274e-05	P	Gh_A08G2042, Gh_A12G0527, Gh_D01G1631, Gh_D08G2447, Gh_D08G2456, Gh_D09G1082	GH_A08G2042, GH_A12G0527, GH_D01G1631, GH_D08G2447, GH_D08G2456, GH_D09G1082
GO:0048569	post-embryonic organ development	268	10	1.28	6.9e-07	2.683e-05	P	Gh_A01G0497, Gh_A02G0736, Gh_A07G1922, Gh_D02G0518, Gh_D02G1502, Gh_D05G3714, Gh_D08G1484, Gh_D10G2404, Gh_D11G3076, Gh_D12G0857	GH_A01G0497, GH_A02G0736, GH_A07G1922, GH_D02G0518, GH_D02G1502, GH_D05G3714, GH_D08G1484, GH_D10G2404, GH_D11G3076, GH_D12G0857
GO:0007389	pattern specification process	155	8	0.74	8.4e-07	3.239e-05	P	Gh_A02G0736, Gh_A05G1857, Gh_D02G1502, Gh_D05G2414, Gh_D08G2447, Gh_D10G2093, Gh_D11G3076, Gh_D12G0857	GH_A02G0736, GH_A05G1857, GH_D02G1502, GH_D05G2414, GH_D08G2447, GH_D10G2093, GH_D11G3076, GH_D12G0857
GO:0032870	cellular response to hormone stimulus	345	11	1.65	8.9e-07	3.404e-05	P	Gh_A02G1312, Gh_A03G0024, Gh_A05G1961, Gh_A08G1428, Gh_D01G1446, Gh_D02G0430, Gh_D05G1946, Gh_D07G1543, Gh_D08G1721, Gh_D10G2404, Gh_D13G1555	GH_A02G1312, GH_A03G0024, GH_A05G1961, GH_A08G1428, GH_D01G1446, GH_D02G0430, GH_D05G1946, GH_D07G1543, GH_D08G1721, GH_D10G2404, GH_D13G1555
GO:0071495	cellular response to endogenous stimulus	349	11	1.67	1e-06	3.794e-05	P	Gh_A02G1312, Gh_A03G0024, Gh_A05G1961, Gh_A08G1428, Gh_D01G1446, Gh_D02G0430, Gh_D05G1946, Gh_D07G1543, Gh_D08G1721, Gh_D10G2404, Gh_D13G1555	GH_A02G1312, GH_A03G0024, GH_A05G1961, GH_A08G1428, GH_D01G1446, GH_D02G0430, GH_D05G1946, GH_D07G1543, GH_D08G1721, GH_D10G2404, GH_D13G1555
GO:0006970	response to osmotic stress	441	12	2.11	1.5e-06	5.646e-05	P	Gh_A01G1768, Gh_A02G1312, Gh_A05G1769, Gh_A05G1961, Gh_A12G2645, Gh_D01G1446, Gh_D05G1946, Gh_D05G1963, Gh_D06G0592, Gh_D07G1491, Gh_D10G2404, Gh_Sca005978G01	GH_A01G1768, GH_A02G1312, GH_A05G1769, GH_A05G1961, GH_A12G2645, GH_D01G1446, GH_D05G1946, GH_D05G1963, GH_D06G0592, GH_D07G1491, GH_D10G2404, GH_SCA005978G01
GO:0048827	phyllome development	373	11	1.78	1.9e-06	7.096e-05	P	Gh_A01G0497, Gh_A01G1802, Gh_A08G2409, Gh_A12G1505, Gh_A12G2705, Gh_D02G0518, Gh_D02G1502, Gh_D05G3714, Gh_D07G0545, Gh_D11G3076, Gh_D12G2688	GH_A01G0497, GH_A01G1802, GH_A08G2409, GH_A12G1505, GH_A12G2705, GH_D02G0518, GH_D02G1502, GH_D05G3714, GH_D07G0545, GH_D11G3076, GH_D12G2688
GO:0048507	meristem development	189	8	0.9	3.7e-06	0.0001371	P	Gh_A01G1802, Gh_A12G0775, Gh_A12G0936, Gh_D02G0518, Gh_D09G1624, Gh_D10G0266, Gh_D10G2404, Gh_D12G0778	GH_A01G1802, GH_A12G0775, GH_A12G0936, GH_D02G0518, GH_D09G1624, GH_D10G0266, GH_D10G2404, GH_D12G0778
GO:0003002	regionalization	135	7	0.65	4.1e-06	0.0001507	P	Gh_A02G0736, Gh_A05G1857, Gh_D02G1502, Gh_D05G2414, Gh_D08G2447, Gh_D11G3076, Gh_D12G0857	GH_A02G0736, GH_A05G1857, GH_D02G1502, GH_D05G2414, GH_D08G2447, GH_D11G3076, GH_D12G0857
GO:0048645	organ formation	88	6	0.42	4.2e-06	0.0001532	P	Gh_A02G0736, Gh_A07G1922, Gh_D02G1502, Gh_D05G2414, Gh_D08G1484, Gh_D12G0857	GH_A02G0736, GH_A07G1922, GH_D02G1502, GH_D05G2414, GH_D08G1484, GH_D12G0857
GO:0009987	cellular process	19247	115	91.97	4.5e-06	0.0001629	P	Gh_A01G0497, Gh_A01G0650, Gh_A01G0913, Gh_A01G1713, Gh_A01G1768, Gh_A01G1802, Gh_A02G0617, Gh_A02G0736, Gh_A02G1062, Gh_A02G1312, Gh_A02G1353, Gh_A02G1737, Gh_A03G0024, Gh_A03G0524, Gh_A04G0106, Gh_A05G0383, Gh_A05G0554, Gh_A05G1769, Gh_A05G1857, Gh_A05G1961, Gh_A05G2194, Gh_A05G2506, Gh_A05G2599, Gh_A06G0359, Gh_A06G1176, Gh_A07G0251, Gh_A07G0522, Gh_A08G1385, Gh_A08G1428, Gh_A08G1516, Gh_A08G20…	GH_A01G0497, GH_A01G0650, GH_A01G0913, GH_A01G1713, GH_A01G1768, GH_A01G1802, GH_A02G0617, GH_A02G0736, GH_A02G1062, GH_A02G1312, GH_A02G1353, GH_A02G1737, GH_A03G0024, GH_A03G0524, GH_A04G0106, GH_A05G0383, GH_A05G0554, GH_A05G1769, GH_A05G1857, GH_A05G1961, GH_A05G2194, GH_A05G2506, GH_A05G2599, GH_A06G0359, GH_A06G1176, GH_A07G0251, GH_A07G0522, GH_A08G1385, GH_A08G1428, GH_A08G1516, GH_A08G20…
GO:0010073	meristem maintenance	97	6	0.46	7.4e-06	0.0002659	P	Gh_A01G1802, Gh_A12G0775, Gh_A12G0936, Gh_D02G0518, Gh_D10G0266, Gh_D12G0778	GH_A01G1802, GH_A12G0775, GH_A12G0936, GH_D02G0518, GH_D10G0266, GH_D12G0778
GO:0071310	cellular response to organic substance	437	11	2.09	8.6e-06	0.0003067	P	Gh_A02G1312, Gh_A03G0024, Gh_A05G1961, Gh_A08G1428, Gh_D01G1446, Gh_D02G0430, Gh_D05G1946, Gh_D07G1543, Gh_D08G1721, Gh_D10G2404, Gh_D13G1555	GH_A02G1312, GH_A03G0024, GH_A05G1961, GH_A08G1428, GH_D01G1446, GH_D02G0430, GH_D05G1946, GH_D07G1543, GH_D08G1721, GH_D10G2404, GH_D13G1555
GO:0006950	response to stress	2552	29	12.19	8.8e-06	0.0003115	P	Gh_A01G0650, Gh_A01G1768, Gh_A02G1312, Gh_A02G1353, Gh_A05G1769, Gh_A05G1961, Gh_A06G0359, Gh_A10G0471, Gh_A10G1483, Gh_A12G0936, Gh_A12G2645, Gh_D01G1446, Gh_D02G0430, Gh_D05G1946, Gh_D05G1963, Gh_D05G2348, Gh_D06G0592, Gh_D07G1491, Gh_D07G2090, Gh_D09G1082, Gh_D09G1587, Gh_D09G1703, Gh_D10G0117, Gh_D10G0319, Gh_D10G2404, Gh_D12G2134, Gh_D13G0531, Gh_D13G1555, Gh_Sca005978G01	GH_A01G0650, GH_A01G1768, GH_A02G1312, GH_A02G1353, GH_A05G1769, GH_A05G1961, GH_A06G0359, GH_A10G0471, GH_A10G1483, GH_A12G0936, GH_A12G2645, GH_D01G1446, GH_D02G0430, GH_D05G1946, GH_D05G1963, GH_D05G2348, GH_D06G0592, GH_D07G1491, GH_D07G2090, GH_D09G1082, GH_D09G1587, GH_D09G1703, GH_D10G0117, GH_D10G0319, GH_D10G2404, GH_D12G2134, GH_D13G0531, GH_D13G1555, GH_SCA005978G01
GO:0048646	anatomical structure formation involved in morphogenesis	160	7	0.76	1.2e-05	0.0004216	P	Gh_A01G1802, Gh_A02G0736, Gh_A07G1922, Gh_D02G1502, Gh_D05G2414, Gh_D08G1484, Gh_D12G0857	GH_A01G1802, GH_A02G0736, GH_A07G1922, GH_D02G1502, GH_D05G2414, GH_D08G1484, GH_D12G0857
GO:2000026	regulation of multicellular organismal development	372	10	1.78	1.3e-05	0.0004534	P	Gh_A01G0497, Gh_A01G1768, Gh_A01G1802, Gh_A12G0775, Gh_A12G0936, Gh_D01G1446, Gh_D07G1543, Gh_D08G1449, Gh_D12G0778, Gh_D12G1996	GH_A01G0497, GH_A01G1768, GH_A01G1802, GH_A12G0775, GH_A12G0936, GH_D01G1446, GH_D07G1543, GH_D08G1449, GH_D12G0778, GH_D12G1996
GO:0009887	organ morphogenesis	163	7	0.78	1.4e-05	0.0004847	P	Gh_A01G1802, Gh_A02G0736, Gh_A07G1922, Gh_D02G1502, Gh_D05G2414, Gh_D08G1484, Gh_D12G0857	GH_A01G1802, GH_A02G0736, GH_A07G1922, GH_D02G1502, GH_D05G2414, GH_D08G1484, GH_D12G0857
GO:0010154	fruit development	555	12	2.65	1.5e-05	0.0005155	P	Gh_A01G0497, Gh_A01G1768, Gh_A05G1149, Gh_A08G2409, Gh_A10G0348, Gh_A12G1505, Gh_D01G1446, Gh_D01G1631, Gh_D05G1326, Gh_D07G1305, Gh_D09G1624, Gh_D10G2404	GH_A01G0497, GH_A01G1768, GH_A05G1149, GH_A08G2409, GH_A10G0348, GH_A12G1505, GH_D01G1446, GH_D01G1631, GH_D05G1326, GH_D07G1305, GH_D09G1624, GH_D10G2404
GO:0006606	protein import into nucleus	33	4	0.16	1.8e-05	0.0006055	P	Gh_A08G2409, Gh_A12G0936, Gh_A12G2705, Gh_D12G2688	GH_A08G2409, GH_A12G0936, GH_A12G2705, GH_D12G2688
GO:0044744	protein targeting to nucleus	33	4	0.16	1.8e-05	0.0006055	P	Gh_A08G2409, Gh_A12G0936, Gh_A12G2705, Gh_D12G2688	GH_A08G2409, GH_A12G0936, GH_A12G2705, GH_D12G2688
GO:1902593	single-organism nuclear import	33	4	0.16	1.8e-05	0.0006055	P	Gh_A08G2409, Gh_A12G0936, Gh_A12G2705, Gh_D12G2688	GH_A08G2409, GH_A12G0936, GH_A12G2705, GH_D12G2688
GO:0033524	sinapate ester metabolic process	2	2	0.01	2.3e-05	0.0007472	P	Gh_D01G1631, Gh_D12G0316	GH_D01G1631, GH_D12G0316
GO:0033525	sinapate ester biosynthetic process	2	2	0.01	2.3e-05	0.0007472	P	Gh_D01G1631, Gh_D12G0316	GH_D01G1631, GH_D12G0316
GO:1900377	negative regulation of secondary metabolite biosynthetic process	2	2	0.01	2.3e-05	0.0007472	P	Gh_D01G1631, Gh_D12G0316	GH_D01G1631, GH_D12G0316
GO:1903085	regulation of sinapate ester biosynthetic process	2	2	0.01	2.3e-05	0.0007472	P	Gh_D01G1631, Gh_D12G0316	GH_D01G1631, GH_D12G0316
GO:1903086	negative regulation of sinapate ester biosynthetic process	2	2	0.01	2.3e-05	0.0007472	P	Gh_D01G1631, Gh_D12G0316	GH_D01G1631, GH_D12G0316
GO:0009416	response to light stimulus	491	11	2.35	2.5e-05	0.0008012	P	Gh_A03G0607, Gh_A05G1961, Gh_A05G2506, Gh_A05G2599, Gh_D01G1446, Gh_D01G1631, Gh_D01G1910, Gh_D05G0688, Gh_D07G1543, Gh_D07G1868, Gh_D12G0316	GH_A03G0607, GH_A05G1961, GH_A05G2506, GH_A05G2599, GH_D01G1446, GH_D01G1631, GH_D01G1910, GH_D05G0688, GH_D07G1543, GH_D07G1868, GH_D12G0316
GO:0051239	regulation of multicellular organismal process	403	10	1.93	2.5e-05	0.0008012	P	Gh_A01G0497, Gh_A01G1768, Gh_A01G1802, Gh_A12G0775, Gh_A12G0936, Gh_D01G1446, Gh_D07G1543, Gh_D08G1449, Gh_D12G0778, Gh_D12G1996	GH_A01G0497, GH_A01G1768, GH_A01G1802, GH_A12G0775, GH_A12G0936, GH_D01G1446, GH_D07G1543, GH_D08G1449, GH_D12G0778, GH_D12G1996
GO:0034504	protein localization to nucleus	36	4	0.17	2.6e-05	0.0008276	P	Gh_A08G2409, Gh_A12G0936, Gh_A12G2705, Gh_D12G2688	GH_A08G2409, GH_A12G0936, GH_A12G2705, GH_D12G2688
GO:0051170	nuclear import	37	4	0.18	2.9e-05	0.000917	P	Gh_A08G2409, Gh_A12G0936, Gh_A12G2705, Gh_D12G2688	GH_A08G2409, GH_A12G0936, GH_A12G2705, GH_D12G2688
GO:0048364	root development	328	9	1.57	3e-05	0.0009423	P	Gh_A07G1922, Gh_A08G2042, Gh_A08G2409, Gh_D02G0518, Gh_D07G1305, Gh_D08G1484, Gh_D08G2447, Gh_D10G2093, Gh_D10G2404	GH_A07G1922, GH_A08G2042, GH_A08G2409, GH_D02G0518, GH_D07G1305, GH_D08G1484, GH_D08G2447, GH_D10G2093, GH_D10G2404
GO:0022622	root system development	329	9	1.57	3.1e-05	0.0009673	P	Gh_A07G1922, Gh_A08G2042, Gh_A08G2409, Gh_D02G0518, Gh_D07G1305, Gh_D08G1484, Gh_D08G2447, Gh_D10G2093, Gh_D10G2404	GH_A07G1922, GH_A08G2042, GH_A08G2409, GH_D02G0518, GH_D07G1305, GH_D08G1484, GH_D08G2447, GH_D10G2093, GH_D10G2404
GO:0009314	response to radiation	505	11	2.41	3.3e-05	0.001023	P	Gh_A03G0607, Gh_A05G1961, Gh_A05G2506, Gh_A05G2599, Gh_D01G1446, Gh_D01G1631, Gh_D01G1910, Gh_D05G0688, Gh_D07G1543, Gh_D07G1868, Gh_D12G0316	GH_A03G0607, GH_A05G1961, GH_A05G2506, GH_A05G2599, GH_D01G1446, GH_D01G1631, GH_D01G1910, GH_D05G0688, GH_D07G1543, GH_D07G1868, GH_D12G0316
GO:0048829	root cap development	14	3	0.07	3.7e-05	0.00114	P	Gh_A08G2042, Gh_D08G2447, Gh_D10G2093	GH_A08G2042, GH_D08G2447, GH_D10G2093
GO:0009414	response to water deprivation	261	8	1.25	3.8e-05	0.001163	P	Gh_A01G0650, Gh_A01G1768, Gh_A05G1769, Gh_A05G1961, Gh_D05G1946, Gh_D05G1963, Gh_D10G2404, Gh_Sca005978G01	GH_A01G0650, GH_A01G1768, GH_A05G1769, GH_A05G1961, GH_D05G1946, GH_D05G1963, GH_D10G2404, GH_SCA005978G01
GO:0009832	plant-type cell wall biogenesis	130	6	0.62	3.9e-05	0.001178	P	Gh_A08G2042, Gh_A12G0527, Gh_D01G1631, Gh_D08G2447, Gh_D08G2456, Gh_D09G1082	GH_A08G2042, GH_A12G0527, GH_D01G1631, GH_D08G2447, GH_D08G2456, GH_D09G1082
GO:0048581	negative regulation of post-embryonic development	79	5	0.38	3.9e-05	0.001178	P	Gh_A01G1768, Gh_A12G0775, Gh_D01G1446, Gh_D07G1543, Gh_D12G0778	GH_A01G1768, GH_A12G0775, GH_D01G1446, GH_D07G1543, GH_D12G0778
GO:0010187	negative regulation of seed germination	15	3	0.07	4.7e-05	0.001402	P	Gh_A01G1768, Gh_D01G1446, Gh_D07G1543	GH_A01G1768, GH_D01G1446, GH_D07G1543
GO:2000652	regulation of secondary cell wall biogenesis	15	3	0.07	4.7e-05	0.001402	P	Gh_A12G0527, Gh_D08G2456, Gh_D09G1082	GH_A12G0527, GH_D08G2456, GH_D09G1082
GO:0009409	response to cold	275	8	1.31	5.6e-05	0.00166	P	Gh_A05G1769, Gh_A05G1961, Gh_A06G0359, Gh_A12G0936, Gh_D05G1963, Gh_D12G2134, Gh_D13G0531, Gh_Sca005978G01	GH_A05G1769, GH_A05G1961, GH_A06G0359, GH_A12G0936, GH_D05G1963, GH_D12G2134, GH_D13G0531, GH_SCA005978G01
GO:0048316	seed development	537	11	2.57	5.7e-05	0.001669	P	Gh_A01G0497, Gh_A01G1768, Gh_A05G1149, Gh_A08G2409, Gh_A10G0348, Gh_D01G1446, Gh_D01G1631, Gh_D05G1326, Gh_D07G1305, Gh_D09G1624, Gh_D10G2404	GH_A01G0497, GH_A01G1768, GH_A05G1149, GH_A08G2409, GH_A10G0348, GH_D01G1446, GH_D01G1631, GH_D05G1326, GH_D07G1305, GH_D09G1624, GH_D10G2404
GO:0010092	specification of organ identity	16	3	0.08	5.7e-05	0.001669	P	Gh_A02G0736, Gh_D02G1502, Gh_D12G0857	GH_A02G0736, GH_D02G1502, GH_D12G0857
GO:0009739	response to gibberellin	86	5	0.41	5.9e-05	0.001706	P	Gh_A01G1768, Gh_A12G0936, Gh_D01G1446, Gh_D07G1543, Gh_D07G2090	GH_A01G1768, GH_A12G0936, GH_D01G1446, GH_D07G1543, GH_D07G2090
GO:0009639	response to red or far red light	140	6	0.67	5.9e-05	0.001706	P	Gh_A03G0607, Gh_A05G1961, Gh_A05G2599, Gh_D01G1446, Gh_D07G1543, Gh_D07G1868	GH_A03G0607, GH_A05G1961, GH_A05G2599, GH_D01G1446, GH_D07G1543, GH_D07G1868
GO:0009415	response to water	278	8	1.33	6e-05	0.001725	P	Gh_A01G0650, Gh_A01G1768, Gh_A05G1769, Gh_A05G1961, Gh_D05G1946, Gh_D05G1963, Gh_D10G2404, Gh_Sca005978G01	GH_A01G0650, GH_A01G1768, GH_A05G1769, GH_A05G1961, GH_D05G1946, GH_D05G1963, GH_D10G2404, GH_SCA005978G01
GO:0010432	bract development	3	2	0.01	6.8e-05	0.001943	P	Gh_A01G1802, Gh_D02G0518	GH_A01G1802, GH_D02G0518
GO:0051241	negative regulation of multicellular organismal process	95	5	0.45	9.5e-05	0.002698	P	Gh_A01G1768, Gh_A12G0775, Gh_D01G1446, Gh_D07G1543, Gh_D12G0778	GH_A01G1768, GH_A12G0775, GH_D01G1446, GH_D07G1543, GH_D12G0778
GO:0009755	hormone-mediated signaling pathway	300	8	1.43	0.0001	0.002823	P	Gh_A02G1312, Gh_A05G1961, Gh_D01G1446, Gh_D02G0430, Gh_D05G1946, Gh_D07G1543, Gh_D10G2404, Gh_D13G1555	GH_A02G1312, GH_A05G1961, GH_D01G1446, GH_D02G0430, GH_D05G1946, GH_D07G1543, GH_D10G2404, GH_D13G1555
GO:0048438	floral whorl development	157	6	0.75	0.00011	0.003069	P	Gh_A01G0497, Gh_A12G0775, Gh_D02G1502, Gh_D05G3714, Gh_D11G3076, Gh_D12G0778	GH_A01G0497, GH_A12G0775, GH_D02G1502, GH_D05G3714, GH_D11G3076, GH_D12G0778
GO:0009651	response to salt stress	390	9	1.86	0.00011	0.003069	P	Gh_A01G1768, Gh_A05G1769, Gh_A05G1961, Gh_A12G2645, Gh_D01G1446, Gh_D05G1946, Gh_D05G1963, Gh_D07G1491, Gh_Sca005978G01	GH_A01G1768, GH_A05G1769, GH_A05G1961, GH_A12G2645, GH_D01G1446, GH_D05G1946, GH_D05G1963, GH_D07G1491, GH_SCA005978G01
GO:0010087	phloem or xylem histogenesis	53	4	0.25	0.00012	0.003328	P	Gh_A05G1857, Gh_D07G1305, Gh_D08G1484, Gh_D09G1624	GH_A05G1857, GH_D07G1305, GH_D08G1484, GH_D09G1624
GO:0000122	negative regulation of transcription from RNA polymerase II promoter	4	2	0.02	0.00014	0.003838	P	Gh_A05G1769, Gh_D05G1963	GH_A05G1769, GH_D05G1963
GO:0051093	negative regulation of developmental process	103	5	0.49	0.00014	0.003838	P	Gh_A01G1768, Gh_A12G0775, Gh_D01G1446, Gh_D07G1543, Gh_D12G0778	GH_A01G1768, GH_A12G0775, GH_D01G1446, GH_D07G1543, GH_D12G0778
GO:0009653	anatomical structure morphogenesis	706	12	3.37	0.00015	0.004065	P	Gh_A01G0497, Gh_A01G1802, Gh_A02G0736, Gh_A07G1922, Gh_D02G0518, Gh_D02G1502, Gh_D05G2414, Gh_D05G3714, Gh_D07G0545, Gh_D08G1484, Gh_D12G0857, Gh_D13G0754	GH_A01G0497, GH_A01G1802, GH_A02G0736, GH_A07G1922, GH_D02G0518, GH_D02G1502, GH_D05G2414, GH_D05G3714, GH_D07G0545, GH_D08G1484, GH_D12G0857, GH_D13G0754
GO:1903338	regulation of cell wall organization or biogenesis	22	3	0.11	0.00015	0.004065	P	Gh_A12G0527, Gh_D08G2456, Gh_D09G1082	GH_A12G0527, GH_D08G2456, GH_D09G1082
GO:0045165	cell fate commitment	60	4	0.29	0.0002	0.00539	P	Gh_A05G1857, Gh_D02G1502, Gh_D08G2447, Gh_D10G0266	GH_A05G1857, GH_D02G1502, GH_D08G2447, GH_D10G0266
GO:0048580	regulation of post-embryonic development	256	7	1.22	0.00024	0.006431	P	Gh_A01G1768, Gh_A12G0775, Gh_A12G0936, Gh_D01G1446, Gh_D07G1543, Gh_D08G1449, Gh_D12G0778	GH_A01G1768, GH_A12G0775, GH_A12G0936, GH_D01G1446, GH_D07G1543, GH_D08G1449, GH_D12G0778
GO:0001708	cell fate specification	26	3	0.12	0.00026	0.006889	P	Gh_A05G1857, Gh_D02G1502, Gh_D10G0266	GH_A05G1857, GH_D02G1502, GH_D10G0266
GO:0048437	floral organ development	183	6	0.87	0.00026	0.006889	P	Gh_A01G0497, Gh_A02G0736, Gh_D02G1502, Gh_D05G3714, Gh_D11G3076, Gh_D12G0857	GH_A01G0497, GH_A02G0736, GH_D02G1502, GH_D05G3714, GH_D11G3076, GH_D12G0857
GO:0009733	response to auxin	442	9	2.11	0.00029	0.007599	P	Gh_A03G0024, Gh_A08G1428, Gh_A10G0838, Gh_A12G2645, Gh_D07G1305, Gh_D07G1491, Gh_D07G2090, Gh_D08G1721, Gh_D10G2093	GH_A03G0024, GH_A08G1428, GH_A10G0838, GH_A12G2645, GH_D07G1305, GH_D07G1491, GH_D07G2090, GH_D08G1721, GH_D10G2093
GO:0010089	xylem development	27	3	0.13	0.00029	0.007599	P	Gh_A05G1857, Gh_D07G1305, Gh_D08G1484	GH_A05G1857, GH_D07G1305, GH_D08G1484
GO:0048449	floral organ formation	29	3	0.14	0.00036	0.009382	P	Gh_A02G0736, Gh_D02G1502, Gh_D12G0857	GH_A02G0736, GH_D02G1502, GH_D12G0857
GO:0006913	nucleocytoplasmic transport	73	4	0.35	0.00042	0.01083	P	Gh_A08G2409, Gh_A12G0936, Gh_A12G2705, Gh_D12G2688	GH_A08G2409, GH_A12G0936, GH_A12G2705, GH_D12G2688
GO:0051169	nuclear transport	73	4	0.35	0.00042	0.01083	P	Gh_A08G2409, Gh_A12G0936, Gh_A12G2705, Gh_D12G2688	GH_A08G2409, GH_A12G0936, GH_A12G2705, GH_D12G2688
GO:0010074	maintenance of meristem identity	31	3	0.15	0.00043	0.01096	P	Gh_A12G0775, Gh_A12G0936, Gh_D12G0778	GH_A12G0775, GH_A12G0936, GH_D12G0778
GO:0010286	heat acclimation	31	3	0.15	0.00043	0.01096	P	Gh_A10G1483, Gh_D09G1587, Gh_Sca005978G01	GH_A10G1483, GH_D09G1587, GH_SCA005978G01
GO:0010076	maintenance of floral meristem identity	7	2	0.03	0.00047	0.01192	P	Gh_A12G0775, Gh_D12G0778	GH_A12G0775, GH_D12G0778
GO:0048527	lateral root development	78	4	0.37	0.00054	0.01362	P	Gh_A07G1922, Gh_D02G0518, Gh_D08G1484, Gh_D10G2404	GH_A07G1922, GH_D02G0518, GH_D08G1484, GH_D10G2404
GO:0009749	response to glucose	34	3	0.16	0.00057	0.01423	P	Gh_A02G1312, Gh_D05G1946, Gh_D10G2404	GH_A02G1312, GH_D05G1946, GH_D10G2404
GO:0010017	red or far-red light signaling pathway	34	3	0.16	0.00057	0.01423	P	Gh_A05G1961, Gh_D07G1543, Gh_D07G1868	GH_A05G1961, GH_D07G1543, GH_D07G1868
GO:0071489	cellular response to red or far red light	35	3	0.17	0.00062	0.0154	P	Gh_A05G1961, Gh_D07G1543, Gh_D07G1868	GH_A05G1961, GH_D07G1543, GH_D07G1868
GO:0071229	cellular response to acid chemical	220	6	1.05	0.00068	0.0168	P	Gh_A02G1312, Gh_D01G1446, Gh_D05G1946, Gh_D07G1543, Gh_D10G2404, Gh_D13G1555	GH_A02G1312, GH_D01G1446, GH_D05G1946, GH_D07G1543, GH_D10G2404, GH_D13G1555
GO:0048831	regulation of shoot system development	146	5	0.7	0.0007	0.0172	P	Gh_A12G0775, Gh_A12G0936, Gh_D08G1449, Gh_D12G0778, Gh_D12G1996	GH_A12G0775, GH_A12G0936, GH_D08G1449, GH_D12G0778, GH_D12G1996
GO:0009746	response to hexose	38	3	0.18	0.0008	0.01956	P	Gh_A02G1312, Gh_D05G1946, Gh_D10G2404	GH_A02G1312, GH_D05G1946, GH_D10G2404
GO:1901701	cellular response to oxygen-containing compound	316	7	1.51	0.00084	0.02043	P	Gh_A02G1312, Gh_D01G1446, Gh_D05G1946, Gh_D05G2348, Gh_D07G1543, Gh_D10G2404, Gh_D13G1555	GH_A02G1312, GH_D01G1446, GH_D05G1946, GH_D05G2348, GH_D07G1543, GH_D10G2404, GH_D13G1555
GO:0048528	post-embryonic root development	88	4	0.42	0.00085	0.02057	P	Gh_A07G1922, Gh_D02G0518, Gh_D08G1484, Gh_D10G2404	GH_A07G1922, GH_D02G0518, GH_D08G1484, GH_D10G2404
GO:0010038	response to metal ion	325	7	1.55	0.00099	0.02348	P	Gh_A02G0617, Gh_A02G1062, Gh_A05G0554, Gh_A12G2645, Gh_D03G0619, Gh_D07G1491, Gh_D13G0531	GH_A02G0617, GH_A02G1062, GH_A05G0554, GH_A12G2645, GH_D03G0619, GH_D07G1491, GH_D13G0531
GO:0019827	stem cell population maintenance	41	3	0.2	0.001	0.02348	P	Gh_A12G0775, Gh_A12G0936, Gh_D12G0778	GH_A12G0775, GH_A12G0936, GH_D12G0778
GO:0034284	response to monosaccharide	41	3	0.2	0.001	0.02348	P	Gh_A02G1312, Gh_D05G1946, Gh_D10G2404	GH_A02G1312, GH_D05G1946, GH_D10G2404
GO:0048444	floral organ morphogenesis	41	3	0.2	0.001	0.02348	P	Gh_A02G0736, Gh_D02G1502, Gh_D12G0857	GH_A02G0736, GH_D02G1502, GH_D12G0857
GO:0048563	post-embryonic organ morphogenesis	41	3	0.2	0.001	0.02348	P	Gh_A02G0736, Gh_D02G1502, Gh_D12G0857	GH_A02G0736, GH_D02G1502, GH_D12G0857
GO:0098727	maintenance of cell number	41	3	0.2	0.001	0.02348	P	Gh_A12G0775, Gh_A12G0936, Gh_D12G0778	GH_A12G0775, GH_A12G0936, GH_D12G0778
GO:0042546	cell wall biogenesis	242	6	1.16	0.00111	0.02593	P	Gh_A08G2042, Gh_A12G0527, Gh_D01G1631, Gh_D08G2447, Gh_D08G2456, Gh_D09G1082	GH_A08G2042, GH_A12G0527, GH_D01G1631, GH_D08G2447, GH_D08G2456, GH_D09G1082
GO:0048366	leaf development	243	6	1.16	0.00114	0.02638	P	Gh_A01G1802, Gh_A08G2409, Gh_A12G1505, Gh_A12G2705, Gh_D07G0545, Gh_D12G2688	GH_A01G1802, GH_A08G2409, GH_A12G1505, GH_A12G2705, GH_D07G0545, GH_D12G2688
GO:0071669	plant-type cell wall organization or biogenesis	243	6	1.16	0.00114	0.02638	P	Gh_A08G2042, Gh_A12G0527, Gh_D01G1631, Gh_D08G2447, Gh_D08G2456, Gh_D09G1082	GH_A08G2042, GH_A12G0527, GH_D01G1631, GH_D08G2447, GH_D08G2456, GH_D09G1082
GO:0010431	seed maturation	44	3	0.21	0.00122	0.02795	P	Gh_A05G1149, Gh_D01G1446, Gh_D05G1326	GH_A05G1149, GH_D01G1446, GH_D05G1326
GO:0042538	hyperosmotic salinity response	44	3	0.21	0.00122	0.02795	P	Gh_A05G1769, Gh_D01G1446, Gh_D05G1963	GH_A05G1769, GH_D01G1446, GH_D05G1963
GO:0017038	protein import	98	4	0.47	0.00127	0.02896	P	Gh_A08G2409, Gh_A12G0936, Gh_A12G2705, Gh_D12G2688	GH_A08G2409, GH_A12G0936, GH_A12G2705, GH_D12G2688
GO:0071396	cellular response to lipid	171	5	0.82	0.00141	0.032	P	Gh_A02G1312, Gh_D01G1446, Gh_D05G1946, Gh_D07G1543, Gh_D10G2404	GH_A02G1312, GH_D01G1446, GH_D05G1946, GH_D07G1543, GH_D10G2404
GO:0010102	lateral root morphogenesis	47	3	0.22	0.00148	0.03343	P	Gh_A07G1922, Gh_D02G0518, Gh_D08G1484	GH_A07G1922, GH_D02G0518, GH_D08G1484
GO:0010101	post-embryonic root morphogenesis	48	3	0.23	0.00158	0.03552	P	Gh_A07G1922, Gh_D02G0518, Gh_D08G1484	GH_A07G1922, GH_D02G0518, GH_D08G1484
GO:0030154	cell differentiation	455	8	2.17	0.00159	0.03557	P	Gh_A05G1857, Gh_A05G1961, Gh_D01G1631, Gh_D02G1502, Gh_D05G3714, Gh_D08G2447, Gh_D10G0266, Gh_D13G0754	GH_A05G1857, GH_A05G1961, GH_D01G1631, GH_D02G1502, GH_D05G3714, GH_D08G2447, GH_D10G0266, GH_D13G0754
GO:0006972	hyperosmotic response	49	3	0.23	0.00167	0.03719	P	Gh_A05G1769, Gh_D01G1446, Gh_D05G1963	GH_A05G1769, GH_D01G1446, GH_D05G1963
GO:1900376	regulation of secondary metabolite biosynthetic process	13	2	0.06	0.00171	0.0379	P	Gh_D01G1631, Gh_D12G0316	GH_D01G1631, GH_D12G0316
GO:2000241	regulation of reproductive process	180	5	0.86	0.00177	0.03905	P	Gh_A12G0775, Gh_A12G0936, Gh_D01G1446, Gh_D08G1449, Gh_D12G0778	GH_A12G0775, GH_A12G0936, GH_D01G1446, GH_D08G1449, GH_D12G0778
GO:0009408	response to heat	184	5	0.88	0.00194	0.0426	P	Gh_A02G1353, Gh_A06G0359, Gh_A10G1483, Gh_D09G1587, Gh_Sca005978G01	GH_A02G1353, GH_A06G0359, GH_A10G1483, GH_D09G1587, GH_SCA005978G01
GO:0010044	response to aluminum ion	14	2	0.07	0.00199	0.0431	P	Gh_A02G0617, Gh_D13G0531	GH_A02G0617, GH_D13G0531
GO:2000762	regulation of phenylpropanoid metabolic process	14	2	0.07	0.00199	0.0431	P	Gh_D01G1631, Gh_D12G0316	GH_D01G1631, GH_D12G0316
GO:0009894	regulation of catabolic process	52	3	0.25	0.00199	0.0431	P	Gh_D01G1446, Gh_D10G2404, Gh_Sca005978G01	GH_D01G1446, GH_D10G2404, GH_SCA005978G01
GO:0010029	regulation of seed germination	53	3	0.25	0.0021	0.04507	P	Gh_A01G1768, Gh_D01G1446, Gh_D07G1543	GH_A01G1768, GH_D01G1446, GH_D07G1543
GO:0010119	regulation of stomatal movement	53	3	0.25	0.0021	0.04507	P	Gh_D05G0688, Gh_D07G1305, Gh_D10G2404	GH_D05G0688, GH_D07G1305, GH_D10G2404
GO:0009909	regulation of flower development	114	4	0.54	0.00222	0.04743	P	Gh_A12G0775, Gh_A12G0936, Gh_D08G1449, Gh_D12G0778	GH_A12G0775, GH_A12G0936, GH_D08G1449, GH_D12G0778
GO:0010093	specification of floral organ identity	15	2	0.07	0.00228	0.04849	P	Gh_A02G0736, Gh_D02G1502	GH_A02G0736, GH_D02G1502
GO:0048869	cellular developmental process	606	9	2.9	0.00259	0.05484	P	Gh_A05G1857, Gh_A05G1961, Gh_D01G1631, Gh_D02G1502, Gh_D05G3714, Gh_D07G0545, Gh_D08G2447, Gh_D10G0266, Gh_D13G0754	GH_A05G1857, GH_A05G1961, GH_D01G1631, GH_D02G1502, GH_D05G3714, GH_D07G0545, GH_D08G2447, GH_D10G0266, GH_D13G0754
GO:1900140	regulation of seedling development	58	3	0.28	0.00272	0.05734	P	Gh_A01G1768, Gh_D01G1446, Gh_D07G1543	GH_A01G1768, GH_D01G1446, GH_D07G1543
GO:0046189	phenol-containing compound biosynthetic process	17	2	0.08	0.00294	0.0617	P	Gh_D01G1631, Gh_D12G0316	GH_D01G1631, GH_D12G0316
GO:0021700	developmental maturation	124	4	0.59	0.00301	0.06289	P	Gh_A05G1149, Gh_A12G1505, Gh_D01G1446, Gh_D05G1326	GH_A05G1149, GH_A12G1505, GH_D01G1446, GH_D05G1326
GO:0008152	metabolic process	20513	112	98.02	0.00333	0.06927	P	Gh_A01G0497, Gh_A01G0650, Gh_A01G0913, Gh_A01G1713, Gh_A01G1768, Gh_A01G1802, Gh_A02G0617, Gh_A02G0736, Gh_A02G1062, Gh_A02G1312, Gh_A02G1353, Gh_A02G1737, Gh_A03G0024, Gh_A03G0524, Gh_A04G0106, Gh_A05G0383, Gh_A05G0554, Gh_A05G1769, Gh_A05G1857, Gh_A05G1961, Gh_A05G2194, Gh_A05G2506, Gh_A05G2599, Gh_A06G0359, Gh_A06G1176, Gh_A07G0251, Gh_A07G0522, Gh_A08G1385, Gh_A08G1428, Gh_A08G1516, Gh_A08G20…	GH_A01G0497, GH_A01G0650, GH_A01G0913, GH_A01G1713, GH_A01G1768, GH_A01G1802, GH_A02G0617, GH_A02G0736, GH_A02G1062, GH_A02G1312, GH_A02G1353, GH_A02G1737, GH_A03G0024, GH_A03G0524, GH_A04G0106, GH_A05G0383, GH_A05G0554, GH_A05G1769, GH_A05G1857, GH_A05G1961, GH_A05G2194, GH_A05G2506, GH_A05G2599, GH_A06G0359, GH_A06G1176, GH_A07G0251, GH_A07G0522, GH_A08G1385, GH_A08G1428, GH_A08G1516, GH_A08G20…
GO:0009640	photomorphogenesis	64	3	0.31	0.00359	0.07403	P	Gh_A03G0607, Gh_A05G2599, Gh_D07G1543	GH_A03G0607, GH_A05G2599, GH_D07G1543
GO:0044087	regulation of cellular component biogenesis	64	3	0.31	0.00359	0.07403	P	Gh_A12G0527, Gh_D08G2456, Gh_D09G1082	GH_A12G0527, GH_D08G2456, GH_D09G1082
GO:0034605	cellular response to heat	19	2	0.09	0.00367	0.07535	P	Gh_A06G0359, Gh_Sca005978G01	GH_A06G0359, GH_SCA005978G01
GO:0051716	cellular response to stimulus	2044	19	9.77	0.00397	0.08116	P	Gh_A02G1312, Gh_A03G0024, Gh_A05G0554, Gh_A05G1961, Gh_A06G0359, Gh_A08G1428, Gh_D01G1446, Gh_D02G0430, Gh_D05G1946, Gh_D05G2348, Gh_D07G1543, Gh_D07G1868, Gh_D07G2090, Gh_D08G1721, Gh_D10G0117, Gh_D10G2404, Gh_D13G0531, Gh_D13G1555, Gh_Sca005978G01	GH_A02G1312, GH_A03G0024, GH_A05G0554, GH_A05G1961, GH_A06G0359, GH_A08G1428, GH_D01G1446, GH_D02G0430, GH_D05G1946, GH_D05G2348, GH_D07G1543, GH_D07G1868, GH_D07G2090, GH_D08G1721, GH_D10G0117, GH_D10G2404, GH_D13G0531, GH_D13G1555, GH_SCA005978G01
GO:0042335	cuticle development	20	2	0.1	0.00407	0.08285	P	Gh_A13G1001, Gh_D05G0688	GH_A13G1001, GH_D05G0688
GO:0010228	vegetative to reproductive phase transition of meristem	142	4	0.68	0.00487	0.09665	P	Gh_D01G1910, Gh_D04G0050, Gh_D05G0688, Gh_D07G0545	GH_D01G1910, GH_D04G0050, GH_D05G0688, GH_D07G0545
GO:0071365	cellular response to auxin stimulus	73	3	0.35	0.0052	0.1028	P	Gh_A03G0024, Gh_A08G1428, Gh_D08G1721	GH_A03G0024, GH_A08G1428, GH_D08G1721
GO:0072594	establishment of protein localization to organelle	149	4	0.71	0.00577	0.1136	P	Gh_A08G2409, Gh_A12G0936, Gh_A12G2705, Gh_D12G2688	GH_A08G2409, GH_A12G0936, GH_A12G2705, GH_D12G2688
GO:0010214	seed coat development	24	2	0.11	0.00584	0.114	P	Gh_A10G0348, Gh_D07G1305	GH_A10G0348, GH_D07G1305
GO:0043455	regulation of secondary metabolic process	24	2	0.11	0.00584	0.114	P	Gh_D01G1631, Gh_D12G0316	GH_D01G1631, GH_D12G0316
GO:0071482	cellular response to light stimulus	77	3	0.37	0.00603	0.1172	P	Gh_A05G1961, Gh_D07G1543, Gh_D07G1868	GH_A05G1961, GH_D07G1543, GH_D07G1868
GO:0071478	cellular response to radiation	80	3	0.38	0.00671	0.1299	P	Gh_A05G1961, Gh_D07G1543, Gh_D07G1868	GH_A05G1961, GH_D07G1543, GH_D07G1868
GO:0071248	cellular response to metal ion	28	2	0.13	0.0079	0.1523	P	Gh_A05G0554, Gh_D13G0531	GH_A05G0554, GH_D13G0531
GO:0009738	abscisic acid-activated signaling pathway	86	3	0.41	0.00818	0.1564	P	Gh_A02G1312, Gh_D05G1946, Gh_D10G2404	GH_A02G1312, GH_D05G1946, GH_D10G2404
GO:0010118	stomatal movement	86	3	0.41	0.00818	0.1564	P	Gh_D05G0688, Gh_D07G1305, Gh_D10G2404	GH_D05G0688, GH_D07G1305, GH_D10G2404
GO:0006605	protein targeting	168	4	0.8	0.00874	0.1665	P	Gh_A08G2409, Gh_A12G0936, Gh_A12G2705, Gh_D12G2688	GH_A08G2409, GH_A12G0936, GH_A12G2705, GH_D12G2688
GO:0009740	gibberellic acid mediated signaling pathway	30	2	0.14	0.00903	0.1706	P	Gh_D01G1446, Gh_D07G1543	GH_D01G1446, GH_D07G1543
GO:0010476	gibberellin mediated signaling pathway	30	2	0.14	0.00903	0.1706	P	Gh_D01G1446, Gh_D07G1543	GH_D01G1446, GH_D07G1543
GO:0071370	cellular response to gibberellin stimulus	31	2	0.15	0.00963	0.1724	P	Gh_D01G1446, Gh_D07G1543	GH_D01G1446, GH_D07G1543
GO:0005634	nucleus	3216	69	14.11	1e-30	6.82e-28	C	Gh_A01G0497, Gh_A01G0650, Gh_A01G0913, Gh_A01G1768, Gh_A02G0617, Gh_A02G0736, Gh_A02G1062, Gh_A02G1353, Gh_A03G0607, Gh_A05G0554, Gh_A05G1769, Gh_A05G1857, Gh_A05G1961, Gh_A05G2194, Gh_A05G2506, Gh_A05G2599, Gh_A05G3867, Gh_A06G0359, Gh_A07G1922, Gh_A08G1385, Gh_A08G2409, Gh_A10G0471, Gh_A10G1028, Gh_A10G1483, Gh_A10G2156, Gh_A11G2296, Gh_A12G0527, Gh_A12G0775, Gh_A12G0936, Gh_A12G1505, Gh_A13G22…	GH_A01G0497, GH_A01G0650, GH_A01G0913, GH_A01G1768, GH_A02G0617, GH_A02G0736, GH_A02G1062, GH_A02G1353, GH_A03G0607, GH_A05G0554, GH_A05G1769, GH_A05G1857, GH_A05G1961, GH_A05G2194, GH_A05G2506, GH_A05G2599, GH_A05G3867, GH_A06G0359, GH_A07G1922, GH_A08G1385, GH_A08G2409, GH_A10G0471, GH_A10G1028, GH_A10G1483, GH_A10G2156, GH_A11G2296, GH_A12G0527, GH_A12G0775, GH_A12G0936, GH_A12G1505, GH_A13G22…
GO:0043231	intracellular membrane-bounded organelle	7335	69	32.18	1.7e-22	4.092e-20	C	Gh_A01G0497, Gh_A01G0650, Gh_A01G0913, Gh_A01G1768, Gh_A02G0617, Gh_A02G0736, Gh_A02G1062, Gh_A02G1353, Gh_A03G0607, Gh_A05G0554, Gh_A05G1769, Gh_A05G1857, Gh_A05G1961, Gh_A05G2194, Gh_A05G2506, Gh_A05G2599, Gh_A05G3867, Gh_A06G0359, Gh_A07G1922, Gh_A08G1385, Gh_A08G2409, Gh_A10G0471, Gh_A10G1028, Gh_A10G1483, Gh_A10G2156, Gh_A11G2296, Gh_A12G0527, Gh_A12G0775, Gh_A12G0936, Gh_A12G1505, Gh_A13G22…	GH_A01G0497, GH_A01G0650, GH_A01G0913, GH_A01G1768, GH_A02G0617, GH_A02G0736, GH_A02G1062, GH_A02G1353, GH_A03G0607, GH_A05G0554, GH_A05G1769, GH_A05G1857, GH_A05G1961, GH_A05G2194, GH_A05G2506, GH_A05G2599, GH_A05G3867, GH_A06G0359, GH_A07G1922, GH_A08G1385, GH_A08G2409, GH_A10G0471, GH_A10G1028, GH_A10G1483, GH_A10G2156, GH_A11G2296, GH_A12G0527, GH_A12G0775, GH_A12G0936, GH_A12G1505, GH_A13G22…
GO:0043227	membrane-bounded organelle	7341	69	32.21	1.8e-22	4.092e-20	C	Gh_A01G0497, Gh_A01G0650, Gh_A01G0913, Gh_A01G1768, Gh_A02G0617, Gh_A02G0736, Gh_A02G1062, Gh_A02G1353, Gh_A03G0607, Gh_A05G0554, Gh_A05G1769, Gh_A05G1857, Gh_A05G1961, Gh_A05G2194, Gh_A05G2506, Gh_A05G2599, Gh_A05G3867, Gh_A06G0359, Gh_A07G1922, Gh_A08G1385, Gh_A08G2409, Gh_A10G0471, Gh_A10G1028, Gh_A10G1483, Gh_A10G2156, Gh_A11G2296, Gh_A12G0527, Gh_A12G0775, Gh_A12G0936, Gh_A12G1505, Gh_A13G22…	GH_A01G0497, GH_A01G0650, GH_A01G0913, GH_A01G1768, GH_A02G0617, GH_A02G0736, GH_A02G1062, GH_A02G1353, GH_A03G0607, GH_A05G0554, GH_A05G1769, GH_A05G1857, GH_A05G1961, GH_A05G2194, GH_A05G2506, GH_A05G2599, GH_A05G3867, GH_A06G0359, GH_A07G1922, GH_A08G1385, GH_A08G2409, GH_A10G0471, GH_A10G1028, GH_A10G1483, GH_A10G2156, GH_A11G2296, GH_A12G0527, GH_A12G0775, GH_A12G0936, GH_A12G1505, GH_A13G22…
GO:0043229	intracellular organelle	8727	69	38.29	2.4e-17	3.41e-15	C	Gh_A01G0497, Gh_A01G0650, Gh_A01G0913, Gh_A01G1768, Gh_A02G0617, Gh_A02G0736, Gh_A02G1062, Gh_A02G1353, Gh_A03G0607, Gh_A05G0554, Gh_A05G1769, Gh_A05G1857, Gh_A05G1961, Gh_A05G2194, Gh_A05G2506, Gh_A05G2599, Gh_A05G3867, Gh_A06G0359, Gh_A07G1922, Gh_A08G1385, Gh_A08G2409, Gh_A10G0471, Gh_A10G1028, Gh_A10G1483, Gh_A10G2156, Gh_A11G2296, Gh_A12G0527, Gh_A12G0775, Gh_A12G0936, Gh_A12G1505, Gh_A13G22…	GH_A01G0497, GH_A01G0650, GH_A01G0913, GH_A01G1768, GH_A02G0617, GH_A02G0736, GH_A02G1062, GH_A02G1353, GH_A03G0607, GH_A05G0554, GH_A05G1769, GH_A05G1857, GH_A05G1961, GH_A05G2194, GH_A05G2506, GH_A05G2599, GH_A05G3867, GH_A06G0359, GH_A07G1922, GH_A08G1385, GH_A08G2409, GH_A10G0471, GH_A10G1028, GH_A10G1483, GH_A10G2156, GH_A11G2296, GH_A12G0527, GH_A12G0775, GH_A12G0936, GH_A12G1505, GH_A13G22…
GO:0043226	organelle	8736	69	38.33	2.5e-17	3.41e-15	C	Gh_A01G0497, Gh_A01G0650, Gh_A01G0913, Gh_A01G1768, Gh_A02G0617, Gh_A02G0736, Gh_A02G1062, Gh_A02G1353, Gh_A03G0607, Gh_A05G0554, Gh_A05G1769, Gh_A05G1857, Gh_A05G1961, Gh_A05G2194, Gh_A05G2506, Gh_A05G2599, Gh_A05G3867, Gh_A06G0359, Gh_A07G1922, Gh_A08G1385, Gh_A08G2409, Gh_A10G0471, Gh_A10G1028, Gh_A10G1483, Gh_A10G2156, Gh_A11G2296, Gh_A12G0527, Gh_A12G0775, Gh_A12G0936, Gh_A12G1505, Gh_A13G22…	GH_A01G0497, GH_A01G0650, GH_A01G0913, GH_A01G1768, GH_A02G0617, GH_A02G0736, GH_A02G1062, GH_A02G1353, GH_A03G0607, GH_A05G0554, GH_A05G1769, GH_A05G1857, GH_A05G1961, GH_A05G2194, GH_A05G2506, GH_A05G2599, GH_A05G3867, GH_A06G0359, GH_A07G1922, GH_A08G1385, GH_A08G2409, GH_A10G0471, GH_A10G1028, GH_A10G1483, GH_A10G2156, GH_A11G2296, GH_A12G0527, GH_A12G0775, GH_A12G0936, GH_A12G1505, GH_A13G22…
GO:0044424	intracellular part	10590	69	46.46	1.2e-11	1.364e-09	C	Gh_A01G0497, Gh_A01G0650, Gh_A01G0913, Gh_A01G1768, Gh_A02G0617, Gh_A02G0736, Gh_A02G1062, Gh_A02G1353, Gh_A03G0607, Gh_A05G0554, Gh_A05G1769, Gh_A05G1857, Gh_A05G1961, Gh_A05G2194, Gh_A05G2506, Gh_A05G2599, Gh_A05G3867, Gh_A06G0359, Gh_A07G1922, Gh_A08G1385, Gh_A08G2409, Gh_A10G0471, Gh_A10G1028, Gh_A10G1483, Gh_A10G2156, Gh_A11G2296, Gh_A12G0527, Gh_A12G0775, Gh_A12G0936, Gh_A12G1505, Gh_A13G22…	GH_A01G0497, GH_A01G0650, GH_A01G0913, GH_A01G1768, GH_A02G0617, GH_A02G0736, GH_A02G1062, GH_A02G1353, GH_A03G0607, GH_A05G0554, GH_A05G1769, GH_A05G1857, GH_A05G1961, GH_A05G2194, GH_A05G2506, GH_A05G2599, GH_A05G3867, GH_A06G0359, GH_A07G1922, GH_A08G1385, GH_A08G2409, GH_A10G0471, GH_A10G1028, GH_A10G1483, GH_A10G2156, GH_A11G2296, GH_A12G0527, GH_A12G0775, GH_A12G0936, GH_A12G1505, GH_A13G22…
GO:0005622	intracellular	10971	69	48.13	1.3e-10	1.267e-08	C	Gh_A01G0497, Gh_A01G0650, Gh_A01G0913, Gh_A01G1768, Gh_A02G0617, Gh_A02G0736, Gh_A02G1062, Gh_A02G1353, Gh_A03G0607, Gh_A05G0554, Gh_A05G1769, Gh_A05G1857, Gh_A05G1961, Gh_A05G2194, Gh_A05G2506, Gh_A05G2599, Gh_A05G3867, Gh_A06G0359, Gh_A07G1922, Gh_A08G1385, Gh_A08G2409, Gh_A10G0471, Gh_A10G1028, Gh_A10G1483, Gh_A10G2156, Gh_A11G2296, Gh_A12G0527, Gh_A12G0775, Gh_A12G0936, Gh_A12G1505, Gh_A13G22…	GH_A01G0497, GH_A01G0650, GH_A01G0913, GH_A01G1768, GH_A02G0617, GH_A02G0736, GH_A02G1062, GH_A02G1353, GH_A03G0607, GH_A05G0554, GH_A05G1769, GH_A05G1857, GH_A05G1961, GH_A05G2194, GH_A05G2506, GH_A05G2599, GH_A05G3867, GH_A06G0359, GH_A07G1922, GH_A08G1385, GH_A08G2409, GH_A10G0471, GH_A10G1028, GH_A10G1483, GH_A10G2156, GH_A11G2296, GH_A12G0527, GH_A12G0775, GH_A12G0936, GH_A12G1505, GH_A13G22…
GO:0044464	cell part	12067	69	52.94	7.3e-08	5.608e-06	C	Gh_A01G0497, Gh_A01G0650, Gh_A01G0913, Gh_A01G1768, Gh_A02G0617, Gh_A02G0736, Gh_A02G1062, Gh_A02G1353, Gh_A03G0607, Gh_A05G0554, Gh_A05G1769, Gh_A05G1857, Gh_A05G1961, Gh_A05G2194, Gh_A05G2506, Gh_A05G2599, Gh_A05G3867, Gh_A06G0359, Gh_A07G1922, Gh_A08G1385, Gh_A08G2409, Gh_A10G0471, Gh_A10G1028, Gh_A10G1483, Gh_A10G2156, Gh_A11G2296, Gh_A12G0527, Gh_A12G0775, Gh_A12G0936, Gh_A12G1505, Gh_A13G22…	GH_A01G0497, GH_A01G0650, GH_A01G0913, GH_A01G1768, GH_A02G0617, GH_A02G0736, GH_A02G1062, GH_A02G1353, GH_A03G0607, GH_A05G0554, GH_A05G1769, GH_A05G1857, GH_A05G1961, GH_A05G2194, GH_A05G2506, GH_A05G2599, GH_A05G3867, GH_A06G0359, GH_A07G1922, GH_A08G1385, GH_A08G2409, GH_A10G0471, GH_A10G1028, GH_A10G1483, GH_A10G2156, GH_A11G2296, GH_A12G0527, GH_A12G0775, GH_A12G0936, GH_A12G1505, GH_A13G22…
GO:0005623	cell	12070	69	52.95	7.4e-08	5.608e-06	C	Gh_A01G0497, Gh_A01G0650, Gh_A01G0913, Gh_A01G1768, Gh_A02G0617, Gh_A02G0736, Gh_A02G1062, Gh_A02G1353, Gh_A03G0607, Gh_A05G0554, Gh_A05G1769, Gh_A05G1857, Gh_A05G1961, Gh_A05G2194, Gh_A05G2506, Gh_A05G2599, Gh_A05G3867, Gh_A06G0359, Gh_A07G1922, Gh_A08G1385, Gh_A08G2409, Gh_A10G0471, Gh_A10G1028, Gh_A10G1483, Gh_A10G2156, Gh_A11G2296, Gh_A12G0527, Gh_A12G0775, Gh_A12G0936, Gh_A12G1505, Gh_A13G22…	GH_A01G0497, GH_A01G0650, GH_A01G0913, GH_A01G1768, GH_A02G0617, GH_A02G0736, GH_A02G1062, GH_A02G1353, GH_A03G0607, GH_A05G0554, GH_A05G1769, GH_A05G1857, GH_A05G1961, GH_A05G2194, GH_A05G2506, GH_A05G2599, GH_A05G3867, GH_A06G0359, GH_A07G1922, GH_A08G1385, GH_A08G2409, GH_A10G0471, GH_A10G1028, GH_A10G1483, GH_A10G2156, GH_A11G2296, GH_A12G0527, GH_A12G0775, GH_A12G0936, GH_A12G1505, GH_A13G22…
GO:0003677	DNA binding	4663	131	16.45	1e-30	3.923e-28	F	Gh_A01G0497, Gh_A01G0650, Gh_A01G0913, Gh_A01G1713, Gh_A01G1768, Gh_A01G1802, Gh_A02G0736, Gh_A02G1062, Gh_A02G1312, Gh_A02G1353, Gh_A02G1737, Gh_A03G0024, Gh_A03G0524, Gh_A03G0607, Gh_A04G0106, Gh_A04G0758, Gh_A05G0383, Gh_A05G0554, Gh_A05G1769, Gh_A05G1857, Gh_A05G1961, Gh_A05G2194, Gh_A05G2506, Gh_A05G2599, Gh_A05G3867, Gh_A06G0359, Gh_A06G1176, Gh_A07G0251, Gh_A07G0522, Gh_A08G1385, Gh_A08G14…	GH_A01G0497, GH_A01G0650, GH_A01G0913, GH_A01G1713, GH_A01G1768, GH_A01G1802, GH_A02G0736, GH_A02G1062, GH_A02G1312, GH_A02G1353, GH_A02G1737, GH_A03G0024, GH_A03G0524, GH_A03G0607, GH_A04G0106, GH_A04G0758, GH_A05G0383, GH_A05G0554, GH_A05G1769, GH_A05G1857, GH_A05G1961, GH_A05G2194, GH_A05G2506, GH_A05G2599, GH_A05G3867, GH_A06G0359, GH_A06G1176, GH_A07G0251, GH_A07G0522, GH_A08G1385, GH_A08G14…
GO:0003676	nucleic acid binding	7405	133	26.13	1e-30	3.923e-28	F	Gh_A01G0497, Gh_A01G0650, Gh_A01G0913, Gh_A01G1713, Gh_A01G1768, Gh_A01G1802, Gh_A02G0617, Gh_A02G0736, Gh_A02G1062, Gh_A02G1312, Gh_A02G1353, Gh_A02G1737, Gh_A03G0024, Gh_A03G0524, Gh_A03G0607, Gh_A04G0106, Gh_A04G0758, Gh_A05G0383, Gh_A05G0554, Gh_A05G1769, Gh_A05G1857, Gh_A05G1961, Gh_A05G2194, Gh_A05G2506, Gh_A05G2599, Gh_A05G3867, Gh_A06G0359, Gh_A06G1176, Gh_A07G0251, Gh_A07G0522, Gh_A08G13…	GH_A01G0497, GH_A01G0650, GH_A01G0913, GH_A01G1713, GH_A01G1768, GH_A01G1802, GH_A02G0617, GH_A02G0736, GH_A02G1062, GH_A02G1312, GH_A02G1353, GH_A02G1737, GH_A03G0024, GH_A03G0524, GH_A03G0607, GH_A04G0106, GH_A04G0758, GH_A05G0383, GH_A05G0554, GH_A05G1769, GH_A05G1857, GH_A05G1961, GH_A05G2194, GH_A05G2506, GH_A05G2599, GH_A05G3867, GH_A06G0359, GH_A06G1176, GH_A07G0251, GH_A07G0522, GH_A08G13…
GO:0003700	transcription factor activity, sequence-specific DNA binding	1541	86	5.44	1e-30	3.923e-28	F	Gh_A01G0650, Gh_A01G0913, Gh_A01G1768, Gh_A01G1802, Gh_A02G0617, Gh_A02G0736, Gh_A02G1062, Gh_A02G1312, Gh_A02G1353, Gh_A02G1737, Gh_A03G0024, Gh_A03G0524, Gh_A03G0607, Gh_A04G0106, Gh_A05G0554, Gh_A05G1769, Gh_A05G1857, Gh_A05G1961, Gh_A05G2194, Gh_A05G2599, Gh_A05G3867, Gh_A06G0359, Gh_A06G1176, Gh_A07G0251, Gh_A08G1385, Gh_A08G1428, Gh_A08G1516, Gh_A08G2008, Gh_A08G2409, Gh_A09G0518, Gh_A10G02…	GH_A01G0650, GH_A01G0913, GH_A01G1768, GH_A01G1802, GH_A02G0617, GH_A02G0736, GH_A02G1062, GH_A02G1312, GH_A02G1353, GH_A02G1737, GH_A03G0024, GH_A03G0524, GH_A03G0607, GH_A04G0106, GH_A05G0554, GH_A05G1769, GH_A05G1857, GH_A05G1961, GH_A05G2194, GH_A05G2599, GH_A05G3867, GH_A06G0359, GH_A06G1176, GH_A07G0251, GH_A08G1385, GH_A08G1428, GH_A08G1516, GH_A08G2008, GH_A08G2409, GH_A09G0518, GH_A10G02…
GO:0001071	nucleic acid binding transcription factor activity	1542	86	5.44	1e-30	3.923e-28	F	Gh_A01G0650, Gh_A01G0913, Gh_A01G1768, Gh_A01G1802, Gh_A02G0617, Gh_A02G0736, Gh_A02G1062, Gh_A02G1312, Gh_A02G1353, Gh_A02G1737, Gh_A03G0024, Gh_A03G0524, Gh_A03G0607, Gh_A04G0106, Gh_A05G0554, Gh_A05G1769, Gh_A05G1857, Gh_A05G1961, Gh_A05G2194, Gh_A05G2599, Gh_A05G3867, Gh_A06G0359, Gh_A06G1176, Gh_A07G0251, Gh_A08G1385, Gh_A08G1428, Gh_A08G1516, Gh_A08G2008, Gh_A08G2409, Gh_A09G0518, Gh_A10G02…	GH_A01G0650, GH_A01G0913, GH_A01G1768, GH_A01G1802, GH_A02G0617, GH_A02G0736, GH_A02G1062, GH_A02G1312, GH_A02G1353, GH_A02G1737, GH_A03G0024, GH_A03G0524, GH_A03G0607, GH_A04G0106, GH_A05G0554, GH_A05G1769, GH_A05G1857, GH_A05G1961, GH_A05G2194, GH_A05G2599, GH_A05G3867, GH_A06G0359, GH_A06G1176, GH_A07G0251, GH_A08G1385, GH_A08G1428, GH_A08G1516, GH_A08G2008, GH_A08G2409, GH_A09G0518, GH_A10G02…
GO:1901363	heterocyclic compound binding	15347	133	54.14	1e-30	3.923e-28	F	Gh_A01G0497, Gh_A01G0650, Gh_A01G0913, Gh_A01G1713, Gh_A01G1768, Gh_A01G1802, Gh_A02G0617, Gh_A02G0736, Gh_A02G1062, Gh_A02G1312, Gh_A02G1353, Gh_A02G1737, Gh_A03G0024, Gh_A03G0524, Gh_A03G0607, Gh_A04G0106, Gh_A04G0758, Gh_A05G0383, Gh_A05G0554, Gh_A05G1769, Gh_A05G1857, Gh_A05G1961, Gh_A05G2194, Gh_A05G2506, Gh_A05G2599, Gh_A05G3867, Gh_A06G0359, Gh_A06G1176, Gh_A07G0251, Gh_A07G0522, Gh_A08G13…	GH_A01G0497, GH_A01G0650, GH_A01G0913, GH_A01G1713, GH_A01G1768, GH_A01G1802, GH_A02G0617, GH_A02G0736, GH_A02G1062, GH_A02G1312, GH_A02G1353, GH_A02G1737, GH_A03G0024, GH_A03G0524, GH_A03G0607, GH_A04G0106, GH_A04G0758, GH_A05G0383, GH_A05G0554, GH_A05G1769, GH_A05G1857, GH_A05G1961, GH_A05G2194, GH_A05G2506, GH_A05G2599, GH_A05G3867, GH_A06G0359, GH_A06G1176, GH_A07G0251, GH_A07G0522, GH_A08G13…
GO:0097159	organic cyclic compound binding	15349	133	54.15	1e-30	3.923e-28	F	Gh_A01G0497, Gh_A01G0650, Gh_A01G0913, Gh_A01G1713, Gh_A01G1768, Gh_A01G1802, Gh_A02G0617, Gh_A02G0736, Gh_A02G1062, Gh_A02G1312, Gh_A02G1353, Gh_A02G1737, Gh_A03G0024, Gh_A03G0524, Gh_A03G0607, Gh_A04G0106, Gh_A04G0758, Gh_A05G0383, Gh_A05G0554, Gh_A05G1769, Gh_A05G1857, Gh_A05G1961, Gh_A05G2194, Gh_A05G2506, Gh_A05G2599, Gh_A05G3867, Gh_A06G0359, Gh_A06G1176, Gh_A07G0251, Gh_A07G0522, Gh_A08G13…	GH_A01G0497, GH_A01G0650, GH_A01G0913, GH_A01G1713, GH_A01G1768, GH_A01G1802, GH_A02G0617, GH_A02G0736, GH_A02G1062, GH_A02G1312, GH_A02G1353, GH_A02G1737, GH_A03G0024, GH_A03G0524, GH_A03G0607, GH_A04G0106, GH_A04G0758, GH_A05G0383, GH_A05G0554, GH_A05G1769, GH_A05G1857, GH_A05G1961, GH_A05G2194, GH_A05G2506, GH_A05G2599, GH_A05G3867, GH_A06G0359, GH_A06G1176, GH_A07G0251, GH_A07G0522, GH_A08G13…
GO:0044212	transcription regulatory region DNA binding	108	20	0.38	4.9e-29	1.648e-26	F	Gh_A01G0497, Gh_A01G0650, Gh_A05G2599, Gh_A06G0359, Gh_A07G0522, Gh_A09G0518, Gh_A10G0348, Gh_A10G0541, Gh_A10G0838, Gh_A11G2296, Gh_A13G2218, Gh_D01G1446, Gh_D02G0518, Gh_D05G0940, Gh_D05G1946, Gh_D10G0117, Gh_D10G0582, Gh_D10G2404, Gh_D12G0857, Gh_Sca005978G01	GH_A01G0497, GH_A01G0650, GH_A05G2599, GH_A06G0359, GH_A07G0522, GH_A09G0518, GH_A10G0348, GH_A10G0541, GH_A10G0838, GH_A11G2296, GH_A13G2218, GH_D01G1446, GH_D02G0518, GH_D05G0940, GH_D05G1946, GH_D10G0117, GH_D10G0582, GH_D10G2404, GH_D12G0857, GH_SCA005978G01
GO:0000975	regulatory region DNA binding	111	20	0.39	8.9e-29	2.328e-26	F	Gh_A01G0497, Gh_A01G0650, Gh_A05G2599, Gh_A06G0359, Gh_A07G0522, Gh_A09G0518, Gh_A10G0348, Gh_A10G0541, Gh_A10G0838, Gh_A11G2296, Gh_A13G2218, Gh_D01G1446, Gh_D02G0518, Gh_D05G0940, Gh_D05G1946, Gh_D10G0117, Gh_D10G0582, Gh_D10G2404, Gh_D12G0857, Gh_Sca005978G01	GH_A01G0497, GH_A01G0650, GH_A05G2599, GH_A06G0359, GH_A07G0522, GH_A09G0518, GH_A10G0348, GH_A10G0541, GH_A10G0838, GH_A11G2296, GH_A13G2218, GH_D01G1446, GH_D02G0518, GH_D05G0940, GH_D05G1946, GH_D10G0117, GH_D10G0582, GH_D10G2404, GH_D12G0857, GH_SCA005978G01
GO:0001067	regulatory region nucleic acid binding	111	20	0.39	8.9e-29	2.328e-26	F	Gh_A01G0497, Gh_A01G0650, Gh_A05G2599, Gh_A06G0359, Gh_A07G0522, Gh_A09G0518, Gh_A10G0348, Gh_A10G0541, Gh_A10G0838, Gh_A11G2296, Gh_A13G2218, Gh_D01G1446, Gh_D02G0518, Gh_D05G0940, Gh_D05G1946, Gh_D10G0117, Gh_D10G0582, Gh_D10G2404, Gh_D12G0857, Gh_Sca005978G01	GH_A01G0497, GH_A01G0650, GH_A05G2599, GH_A06G0359, GH_A07G0522, GH_A09G0518, GH_A10G0348, GH_A10G0541, GH_A10G0838, GH_A11G2296, GH_A13G2218, GH_D01G1446, GH_D02G0518, GH_D05G0940, GH_D05G1946, GH_D10G0117, GH_D10G0582, GH_D10G2404, GH_D12G0857, GH_SCA005978G01
GO:0005488	binding	27929	139	98.53	2.4e-20	5.65e-18	F	Gh_A01G0497, Gh_A01G0650, Gh_A01G0913, Gh_A01G1713, Gh_A01G1768, Gh_A01G1802, Gh_A02G0617, Gh_A02G0736, Gh_A02G1062, Gh_A02G1312, Gh_A02G1353, Gh_A02G1737, Gh_A03G0024, Gh_A03G0524, Gh_A03G0607, Gh_A04G0106, Gh_A04G0758, Gh_A05G0383, Gh_A05G0554, Gh_A05G0559, Gh_A05G1769, Gh_A05G1857, Gh_A05G1961, Gh_A05G2194, Gh_A05G2506, Gh_A05G2599, Gh_A05G3867, Gh_A06G0359, Gh_A06G1176, Gh_A07G0251, Gh_A07G05…	GH_A01G0497, GH_A01G0650, GH_A01G0913, GH_A01G1713, GH_A01G1768, GH_A01G1802, GH_A02G0617, GH_A02G0736, GH_A02G1062, GH_A02G1312, GH_A02G1353, GH_A02G1737, GH_A03G0024, GH_A03G0524, GH_A03G0607, GH_A04G0106, GH_A04G0758, GH_A05G0383, GH_A05G0554, GH_A05G0559, GH_A05G1769, GH_A05G1857, GH_A05G1961, GH_A05G2194, GH_A05G2506, GH_A05G2599, GH_A05G3867, GH_A06G0359, GH_A06G1176, GH_A07G0251, GH_A07G05…
GO:0043565	sequence-specific DNA binding	954	30	3.37	4.4e-20	9.416e-18	F	Gh_A01G0650, Gh_A01G1768, Gh_A01G1802, Gh_A02G1062, Gh_A02G1353, Gh_A03G0024, Gh_A05G1857, Gh_A05G1961, Gh_A05G3867, Gh_A08G1385, Gh_A08G1428, Gh_A09G0518, Gh_A10G1028, Gh_A11G0906, Gh_A11G2296, Gh_D01G1059, Gh_D01G1330, Gh_D03G0619, Gh_D05G1946, Gh_D05G2714, Gh_D05G3714, Gh_D06G0592, Gh_D07G1299, Gh_D08G1721, Gh_D10G0117, Gh_D10G0319, Gh_D10G2404, Gh_D11G0093, Gh_D12G2242, Gh_Sca005978G01	GH_A01G0650, GH_A01G1768, GH_A01G1802, GH_A02G1062, GH_A02G1353, GH_A03G0024, GH_A05G1857, GH_A05G1961, GH_A05G3867, GH_A08G1385, GH_A08G1428, GH_A09G0518, GH_A10G1028, GH_A11G0906, GH_A11G2296, GH_D01G1059, GH_D01G1330, GH_D03G0619, GH_D05G1946, GH_D05G2714, GH_D05G3714, GH_D06G0592, GH_D07G1299, GH_D08G1721, GH_D10G0117, GH_D10G0319, GH_D10G2404, GH_D11G0093, GH_D12G2242, GH_SCA005978G01
GO:0000900	translation repressor activity, nucleic acid binding	2	2	0.01	1.2e-05	0.001766	F	Gh_A12G0775, Gh_D12G0778	GH_A12G0775, GH_D12G0778
GO:0000982	transcription factor activity, RNA polymerase II core promoter proximal region sequence-specific binding	2	2	0.01	1.2e-05	0.001766	F	Gh_A05G1769, Gh_D05G1963	GH_A05G1769, GH_D05G1963
GO:0001078	transcriptional repressor activity, RNA polymerase II core promoter proximal region sequence-specific binding	2	2	0.01	1.2e-05	0.001766	F	Gh_A05G1769, Gh_D05G1963	GH_A05G1769, GH_D05G1963
GO:0001227	transcriptional repressor activity, RNA polymerase II transcription regulatory region sequence-specific binding	2	2	0.01	1.2e-05	0.001766	F	Gh_A05G1769, Gh_D05G1963	GH_A05G1769, GH_D05G1963
GO:0090079	translation regulator activity, nucleic acid binding	2	2	0.01	1.2e-05	0.001766	F	Gh_A12G0775, Gh_D12G0778	GH_A12G0775, GH_D12G0778
GO:0000981	RNA polymerase II transcription factor activity, sequence-specific DNA binding	3	2	0.01	3.7e-05	0.005123	F	Gh_A05G1769, Gh_D05G1963	GH_A05G1769, GH_D05G1963
GO:0030371	translation repressor activity	4	2	0.01	7.4e-05	0.009168	F	Gh_A12G0775, Gh_D12G0778	GH_A12G0775, GH_D12G0778
GO:0045182	translation regulator activity	4	2	0.01	7.4e-05	0.009168	F	Gh_A12G0775, Gh_D12G0778	GH_A12G0775, GH_D12G0778
GO:0046983	protein dimerization activity	1295	13	4.57	0.0007	0.08239	F	Gh_A01G0913, Gh_A02G0736, Gh_A03G0607, Gh_A05G0559, Gh_A12G0775, Gh_A12G0936, Gh_A13G1001, Gh_D01G1910, Gh_D02G1502, Gh_D05G0688, Gh_D07G1543, Gh_D10G0319, Gh_D12G0778	GH_A01G0913, GH_A02G0736, GH_A03G0607, GH_A05G0559, GH_A12G0775, GH_A12G0936, GH_A13G1001, GH_D01G1910, GH_D02G1502, GH_D05G0688, GH_D07G1543, GH_D10G0319, GH_D12G0778
GO:0003713	transcription coactivator activity	22	2	0.08	0.0027	0.3027	F	Gh_A05G0383, Gh_D06G1002	GH_A05G0383, GH_D06G1002
GO:0000976	transcription regulatory region sequence-specific DNA binding	27	2	0.1	0.0041	0.3861	F	Gh_A11G2296, Gh_D05G1946	GH_A11G2296, GH_D05G1946
GO:0042802	identical protein binding	202	4	0.71	0.0058	0.5251	F	Gh_A01G0913, Gh_A08G2409, Gh_D07G1543, Gh_D10G0319	GH_A01G0913, GH_A08G2409, GH_D07G1543, GH_D10G0319

[truncated: 3 more sheets: Table S11, Table S12, Table S13]
